# Supplementary material for: Chemoselective and one-pot synthesis of novel coumarin-based cyclopenta[c]pyrans via base-mediated reaction of α,β-unsaturated coumarins and β-ketodinitriles
Source: RSC Adv. 2022 Mar 4;12(12):7262–7. doi: 10.1039/d2ra00594h (PMC8982290; doi:10.1039/d2ra00594h)
Supplement: RA-012-D2RA00594H-s002 [file RA-012-D2RA00594H-s002.cif]

# Electronic Supplementary Material (ESI) for RSC Advances.
# This journal is © The Royal Society of Chemistry 2022

data_2_pl
_audit_creation_date               2019-10-23
_audit_creation_method
;

;
_shelx_SHELXL_version_number       '2018/3'
_audit_contact_author_address      ?
_audit_contact_author_email        ?
_audit_contact_author_name         ''
_audit_contact_author_phone        ?
_publ_contact_author_id_orcid      ?
_publ_section_references
;
Dolomanov, O.V., Bourhis, L.J., Gildea, R.J, Howard, J.A.K. & Puschmann, H.
 (2009), J. Appl. Cryst. 42, 339-341.

Sheldrick, G.M. (2015). Acta Cryst. C71, 3-8.
;
_chemical_name_common              ?
_chemical_name_systematic          ?
_chemical_formula_moiety           'C28 H14 Cl N O3, C H2 Cl2'
_chemical_formula_sum              'C29 H16 Cl3 N O3'
_chemical_formula_weight           532.78
_chemical_melting_point            ?
loop_
  _atom_type_symbol
  _atom_type_description
  _atom_type_scat_dispersion_real
  _atom_type_scat_dispersion_imag
  _atom_type_scat_source
 'C' 'C' 0.0033 0.0016 'International Tables Vol C Tables 4.2.6.8 and 6.1.1.4'
 'H' 'H' 0.0000 0.0000 'International Tables Vol C Tables 4.2.6.8 and 6.1.1.4'
 'Cl' 'Cl' 0.1484 0.1585 'International Tables Vol C Tables 4.2.6.8 and 6.1.1.4'
 'N' 'N' 0.0061 0.0033 'International Tables Vol C Tables 4.2.6.8 and 6.1.1.4'
 'O' 'O' 0.0106 0.0060 'International Tables Vol C Tables 4.2.6.8 and 6.1.1.4'

_shelx_space_group_comment
;
The symmetry employed for this shelxl refinement is uniquely defined
by the following loop, which should always be used as a source of
symmetry information in preference to the above space-group names.
They are only intended as comments.
;
_space_group_crystal_system        'monoclinic'
_space_group_IT_number             14
_space_group_name_H-M_alt          'P 1 21/n 1'
_space_group_name_Hall             '-P 2yn'
loop_
  _space_group_symop_operation_xyz
 'x, y, z'
 '-x+1/2, y+1/2, -z+1/2'
 '-x, -y, -z'
 'x-1/2, -y-1/2, z-1/2'

_cell_length_a                     7.4936(15)
_cell_length_b                     24.222(5)
_cell_length_c                     13.519(3)
_cell_angle_alpha                  90
_cell_angle_beta                   101.90(3)
_cell_angle_gamma                  90
_cell_volume                       2401.1(9)
_cell_formula_units_Z              4
_cell_measurement_reflns_used      10199
_cell_measurement_temperature      293(2)
_cell_measurement_theta_max        24.5
_cell_measurement_theta_min        2.3
_shelx_estimated_absorpt_T_max     0.921
_shelx_estimated_absorpt_T_min     0.819
_exptl_absorpt_coefficient_mu      0.416
_exptl_absorpt_correction_T_max    ?
_exptl_absorpt_correction_T_min    ?
_exptl_absorpt_correction_type     none
_exptl_absorpt_process_details     ?
_exptl_absorpt_special_details     ?
_exptl_crystal_colour              orange
_exptl_crystal_colour_primary      orange
_exptl_crystal_density_diffrn      1.474
_exptl_crystal_density_meas        ?
_exptl_crystal_density_method      'not measured'
_exptl_crystal_description         prism
_exptl_crystal_F_000               1088
_exptl_crystal_size_max            0.5
_exptl_crystal_size_mid            0.3
_exptl_crystal_size_min            0.2
_exptl_transmission_factor_max     ?
_exptl_transmission_factor_min     ?
_diffrn_reflns_av_R_equivalents    0.0286
_diffrn_reflns_av_unetI/netI       0.0299
_diffrn_reflns_Laue_measured_fraction_full  0.957
_diffrn_reflns_Laue_measured_fraction_max  0.957
_diffrn_reflns_limit_h_max         8
_diffrn_reflns_limit_h_min         -8
_diffrn_reflns_limit_k_max         28
_diffrn_reflns_limit_k_min         0
_diffrn_reflns_limit_l_max         15
_diffrn_reflns_limit_l_min         0
_diffrn_reflns_number              10199
_diffrn_reflns_point_group_measured_fraction_full  0.957
_diffrn_reflns_point_group_measured_fraction_max  0.957
_diffrn_reflns_theta_full          24.499
_diffrn_reflns_theta_max           24.499
_diffrn_reflns_theta_min           2.280
_diffrn_ambient_temperature        293(2)
_diffrn_detector                   'image-plate detector'
_diffrn_detector_area_resol_mean   0.81
_diffrn_detector_type              MAR345-dtb
_diffrn_measured_fraction_theta_full  0.957
_diffrn_measured_fraction_theta_max  0.957
_diffrn_measurement_device         'one-circle diffractometer'
_diffrn_measurement_device_type    MAR345
_diffrn_measurement_method         'image-plate detector - phi oscillation'
_diffrn_radiation_monochromator    mirrors
_diffrn_radiation_probe            x-ray
_diffrn_radiation_type             MoK\a
_diffrn_radiation_wavelength       0.71073
_diffrn_source                     'fine-focus sealed tube'
_diffrn_source_target              Mo
_reflns_Friedel_coverage           0.000
_reflns_Friedel_fraction_full      .
_reflns_Friedel_fraction_max       .
_reflns_number_gt                  3341
_reflns_number_total               3827
_reflns_special_details
;
 Reflections were merged by SHELXL according to the crystal
 class for the calculation of statistics and refinement.
 
 _reflns_Friedel_fraction is defined as the number of unique
 Friedel pairs measured divided by the number that would be
 possible theoretically, ignoring centric projections and
 systematic absences.
;
_reflns_threshold_expression       'I > 2\s(I)'
_computing_cell_refinement         'Automar software package (3.3a, 2015)'
_computing_data_collection         'MAR345 dtb Program (1.24-4, 2013)'
_computing_data_reduction          'Automar software package (3.3a, 2015)'
_computing_molecular_graphics      'DIAMOND (Brandenburg, 1999)'
_computing_publication_material    'PLATON (2018)'
_computing_structure_refinement    'SHELXL-2016/6 (Sheldrick, 2016)'
_computing_structure_solution      'SHELXT 2018/2 (Sheldrick, 2018)'
_refine_diff_density_max           0.577
_refine_diff_density_min           -0.561
_refine_diff_density_rms           0.074
_refine_ls_extinction_coef         0.0087(12)
_refine_ls_extinction_expression  
 'Fc^*^=kFc[1+0.001xFc^2^\l^3^/sin(2\q)]^-1/4^'
_refine_ls_extinction_method       'SHELXL-2018/3 (Sheldrick 2018)'
_refine_ls_goodness_of_fit_ref     1.071
_refine_ls_hydrogen_treatment      mixed
_refine_ls_matrix_type             full
_refine_ls_number_parameters       334
_refine_ls_number_reflns           3827
_refine_ls_number_restraints       0
_refine_ls_R_factor_all            0.0775
_refine_ls_R_factor_gt             0.0695
_refine_ls_restrained_S_all        1.071
_refine_ls_shift/su_max            0.000
_refine_ls_shift/su_mean           0.000
_refine_ls_structure_factor_coef   Fsqd
_refine_ls_weighting_details      
 'w=1/[\s^2^(Fo^2^)+(0.0648P)^2^+4.0706P] where P=(Fo^2^+2Fc^2^)/3'
_refine_ls_weighting_scheme        calc
_refine_ls_wR_factor_gt            0.1724
_refine_ls_wR_factor_ref           0.1770
_refine_special_details            ?
_refinement_description
;
1. Fixed Uiso
 At 1.2 times of:
  All C(H) groups
2.a Aromatic/amide H refined with riding coordinates:
 C1(H1), C7(H7), C8(H8), C10(H10), C12(H12), C13(H13), C16(H16), C17(H17),
 C18(H18), C19(H19), C21(H21), C23(H23), C24(H24), C28(H28)
;
_atom_sites_solution_hydrogens     mixed
_atom_sites_solution_primary       ?
_atom_sites_solution_secondary     ?
loop_
  _atom_site_label
  _atom_site_type_symbol
  _atom_site_fract_x
  _atom_site_fract_y
  _atom_site_fract_z
  _atom_site_U_iso_or_equiv
  _atom_site_adp_type
  _atom_site_occupancy
  _atom_site_site_symmetry_order
  _atom_site_calc_flag
  _atom_site_refinement_flags_posn
  _atom_site_refinement_flags_adp
  _atom_site_refinement_flags_occupancy
  _atom_site_disorder_assembly
  _atom_site_disorder_group
 Cl1 Cl 0.33258(15) 0.10029(5) 0.01767(9) 0.0718(4) Uani 1 1 d . . . . .
 O1 O 0.8744(4) -0.10054(11) 0.3025(2) 0.0625(8) Uani 1 1 d . . . . .
 C1 C 0.8469(7) 0.07654(19) -0.0994(3) 0.0643(11) Uani 1 1 d . . . . .
 H1 H 0.951611 0.070491 -0.124698 0.077 Uiso 1 1 calc R U . . .
 O2 O 0.6604(3) 0.11157(9) 0.19446(17) 0.0454(6) Uani 1 1 d . . . . .
 C2 C 0.6627(5) 0.11536(14) 0.2941(3) 0.0419(8) Uani 1 1 d . . . . .
 C3 C 0.7839(5) -0.02155(13) 0.3832(3) 0.0409(8) Uani 1 1 d . . . . .
 O3 O 0.8673(4) -0.10801(10) 0.46462(19) 0.0514(6) Uani 1 1 d . . . . .
 C4 C 0.7527(4) 0.00202(14) 0.4750(3) 0.0403(8) Uani 1 1 d . . . . .
 C5 C 0.7477(4) 0.01838(13) 0.3072(2) 0.0392(7) Uani 1 1 d . . . . .
 C6 C 0.6982(5) 0.06391(14) 0.1484(3) 0.0429(8) Uani 1 1 d . . . . .
 C7 C 0.7494(5) -0.01576(16) 0.6591(3) 0.0495(9) Uani 1 1 d . . . . .
 H7 H 0.711281 0.020123 0.667840 0.059 Uiso 1 1 calc R U . . .
 C8 C 0.6995(7) 0.24910(18) 0.4358(4) 0.0760(14) Uani 1 1 d . . . . .
 H8 H 0.764565 0.264037 0.495894 0.091 Uiso 1 1 calc R U . . .
 C9 C 0.6905(5) 0.07282(14) 0.0396(3) 0.0449(8) Uani 1 1 d . . . . .
 C10 C 0.8451(6) 0.06412(16) 0.0002(3) 0.0552(10) Uani 1 1 d . . . . .
 H10 H 0.949411 0.049688 0.041585 0.066 Uiso 1 1 calc R U . . .
 C11 C 0.7000(4) 0.06901(13) 0.3527(3) 0.0395(7) Uani 1 1 d . . . . .
 C12 C 0.7462(5) 0.01761(14) 0.2034(3) 0.0434(8) Uani 1 1 d . . . . .
 H12 H 0.777630 -0.014299 0.172762 0.052 Uiso 1 1 calc R U . . .
 C13 C 0.5782(8) 0.28141(19) 0.3698(5) 0.0865(16) Uani 1 1 d . . . . .
 H13 H 0.559807 0.317973 0.386164 0.104 Uiso 1 1 calc R U . . .
 N1 N 0.5879(6) 0.11916(16) 0.5855(3) 0.0707(11) Uani 1 1 d . . . . .
 C14 C 0.7786(5) -0.03233(14) 0.5641(3) 0.0429(8) Uani 1 1 d . . . . .
 C15 C 0.5349(5) 0.09246(15) -0.0252(3) 0.0508(9) Uani 1 1 d . . . . .
 C16 C 0.4845(6) 0.26001(18) 0.2801(4) 0.0739(13) Uani 1 1 d . . . . .
 H16 H 0.403532 0.282104 0.235632 0.089 Uiso 1 1 calc R U . . .
 C17 C 0.7765(5) -0.05181(18) 0.7394(3) 0.0568(10) Uani 1 1 d . . . . .
 H17 H 0.757870 -0.040117 0.802057 0.068 Uiso 1 1 calc R U . . .
 C18 C 0.5103(6) 0.20593(16) 0.2559(3) 0.0582(10) Uani 1 1 d . . . . .
 H18 H 0.448109 0.191664 0.194564 0.070 Uiso 1 1 calc R U . . .
 C19 C 0.8590(6) -0.12348(16) 0.6347(3) 0.0570(10) Uani 1 1 d . . . . .
 H19 H 0.894370 -0.159707 0.626474 0.068 Uiso 1 1 calc R U . . .
 C20 C 0.6292(5) 0.17234(14) 0.3227(3) 0.0459(8) Uani 1 1 d . . . . .
 C21 C 0.5355(6) 0.10550(17) -0.1245(3) 0.0604(11) Uani 1 1 d . . . . .
 H21 H 0.430990 0.119277 -0.166652 0.073 Uiso 1 1 calc R U . . .
 C22 C 0.8334(5) -0.08684(15) 0.5543(3) 0.0464(8) Uani 1 1 d . . . . .
 C23 C 0.7241(6) 0.19450(16) 0.4125(3) 0.0558(10) Uani 1 1 d . . . . .
 H23 H 0.804885 0.172553 0.457291 0.067 Uiso 1 1 calc R U . . .
 C24 C 0.6936(7) 0.09780(18) -0.1606(3) 0.0652(12) Uani 1 1 d . . . . .
 H24 H 0.695802 0.107150 -0.227048 0.078 Uiso 1 1 calc R U . . .
 C25 C 0.7011(5) 0.05715(13) 0.4577(3) 0.0403(8) Uani 1 1 d . . . . .
 C26 C 0.8426(5) -0.07749(15) 0.3764(3) 0.0462(8) Uani 1 1 d . . . . .
 C27 C 0.6398(5) 0.09221(15) 0.5275(3) 0.0499(9) Uani 1 1 d . . . . .
 C28 C 0.8314(6) -0.10546(17) 0.7272(3) 0.0595(10) Uani 1 1 d . . . . .
 H28 H 0.849914 -0.129612 0.781798 0.071 Uiso 1 1 calc R U . . .
 Cl2 Cl 0.7895(3) -0.27218(9) 0.47648(18) 0.1488(9) Uani 1 1 d . . . . .
 Cl3 Cl 0.5125(3) -0.25405(11) 0.2954(2) 0.1669(11) Uani 1 1 d . . . . .
 C29 C 0.6719(10) -0.2255(3) 0.3915(7) 0.104(2) Uani 1 1 d . . . . .
 H29A H 0.596(14) -0.203(4) 0.422(7) 0.21(4) Uiso 1 1 d . . . . .
 H29B H 0.749(14) -0.205(4) 0.363(7) 0.18(4) Uiso 1 1 d . . . . .

loop_
  _atom_site_aniso_label
  _atom_site_aniso_U_11
  _atom_site_aniso_U_22
  _atom_site_aniso_U_33
  _atom_site_aniso_U_23
  _atom_site_aniso_U_13
  _atom_site_aniso_U_12
 Cl1 0.0534(6) 0.0963(9) 0.0645(7) 0.0148(6) 0.0097(5) 0.0037(5)
 O1 0.085(2) 0.0520(16) 0.0506(16) -0.0048(12) 0.0146(15) 0.0166(14)
 C1 0.074(3) 0.073(3) 0.050(2) -0.008(2) 0.023(2) -0.005(2)
 O2 0.0570(15) 0.0402(13) 0.0386(13) 0.0029(10) 0.0093(11) 0.0027(10)
 C2 0.0439(19) 0.0425(18) 0.0384(18) -0.0008(14) 0.0064(16) -0.0007(14)
 C3 0.0421(18) 0.0380(17) 0.0417(19) -0.0013(14) 0.0069(16) 0.0001(14)
 O3 0.0626(16) 0.0424(13) 0.0481(15) 0.0043(11) 0.0086(13) 0.0039(11)
 C4 0.0381(18) 0.0443(18) 0.0378(18) -0.0002(14) 0.0059(15) -0.0007(14)
 C5 0.0407(18) 0.0381(17) 0.0380(18) -0.0010(13) 0.0060(15) -0.0019(13)
 C6 0.047(2) 0.0434(19) 0.0377(18) -0.0029(14) 0.0076(16) 0.0000(14)
 C7 0.051(2) 0.054(2) 0.044(2) 0.0061(16) 0.0105(17) 0.0000(16)
 C8 0.087(3) 0.055(3) 0.085(3) -0.023(2) 0.016(3) -0.002(2)
 C9 0.052(2) 0.0431(19) 0.0386(19) -0.0012(14) 0.0072(17) -0.0026(15)
 C10 0.061(2) 0.061(2) 0.044(2) -0.0030(17) 0.0107(19) 0.0023(18)
 C11 0.0377(17) 0.0413(18) 0.0387(18) 0.0014(13) 0.0061(15) -0.0009(13)
 C12 0.047(2) 0.0420(18) 0.0418(19) -0.0028(14) 0.0104(16) 0.0010(15)
 C13 0.091(4) 0.045(2) 0.123(5) -0.013(3) 0.021(3) 0.011(2)
 N1 0.094(3) 0.068(2) 0.052(2) 0.0002(17) 0.020(2) 0.027(2)
 C14 0.0396(18) 0.0438(19) 0.043(2) 0.0033(14) 0.0038(16) -0.0038(14)
 C15 0.053(2) 0.052(2) 0.047(2) 0.0044(16) 0.0089(18) -0.0072(16)
 C16 0.065(3) 0.048(2) 0.104(4) 0.006(2) 0.006(3) 0.012(2)
 C17 0.058(2) 0.067(3) 0.046(2) 0.0088(18) 0.0111(19) -0.0061(19)
 C18 0.059(2) 0.049(2) 0.064(3) 0.0055(18) 0.007(2) 0.0050(17)
 C19 0.062(2) 0.049(2) 0.058(2) 0.0130(17) 0.008(2) 0.0004(18)
 C20 0.051(2) 0.0392(18) 0.049(2) -0.0002(15) 0.0134(17) 0.0009(15)
 C21 0.071(3) 0.062(2) 0.042(2) 0.0058(17) -0.004(2) -0.006(2)
 C22 0.046(2) 0.0452(19) 0.047(2) 0.0052(15) 0.0070(17) -0.0018(15)
 C23 0.057(2) 0.052(2) 0.057(2) -0.0070(18) 0.010(2) -0.0003(17)
 C24 0.090(3) 0.066(3) 0.043(2) 0.0033(18) 0.020(2) -0.010(2)
 C25 0.0430(19) 0.0409(18) 0.0368(18) -0.0019(14) 0.0075(15) 0.0008(14)
 C26 0.049(2) 0.0445(19) 0.044(2) 0.0015(16) 0.0066(17) 0.0023(15)
 C27 0.063(2) 0.048(2) 0.0385(19) 0.0035(16) 0.0089(18) 0.0085(17)
 C28 0.065(3) 0.060(2) 0.052(2) 0.0180(18) 0.008(2) -0.0055(19)
 Cl2 0.170(2) 0.1318(16) 0.1540(18) 0.0262(13) 0.0557(16) 0.0661(15)
 Cl3 0.1085(14) 0.167(2) 0.211(2) -0.1075(19) -0.0017(15) -0.0077(13)
 C29 0.083(4) 0.070(4) 0.154(7) -0.025(4) 0.010(4) 0.007(3)

_geom_special_details
;
 All esds (except the esd in the dihedral angle between two l.s. planes)
 are estimated using the full covariance matrix.  The cell esds are taken
 into account individually in the estimation of esds in distances, angles
 and torsion angles; correlations between esds in cell parameters are only
 used when they are defined by crystal symmetry.  An approximate (isotropic)
 treatment of cell esds is used for estimating esds involving l.s. planes.
;
loop_
  _geom_bond_atom_site_label_1
  _geom_bond_atom_site_label_2
  _geom_bond_distance
  _geom_bond_site_symmetry_2
  _geom_bond_publ_flag
 Cl1 C15 1.741(4) . ?
 O1 C26 1.210(4) . ?
 C1 H1 0.9300 . ?
 C1 C10 1.383(6) . ?
 C1 C24 1.371(6) . ?
 O2 C2 1.347(4) . ?
 O2 C6 1.369(4) . ?
 C2 C11 1.369(5) . ?
 C2 C20 1.469(5) . ?
 C3 C4 1.428(5) . ?
 C3 C5 1.397(5) . ?
 C3 C26 1.433(5) . ?
 O3 C22 1.387(4) . ?
 O3 C26 1.383(4) . ?
 C4 C14 1.445(5) . ?
 C4 C25 1.397(5) . ?
 C5 C11 1.450(5) . ?
 C5 C12 1.400(5) . ?
 C6 C9 1.476(5) . ?
 C6 C12 1.353(5) . ?
 C7 H7 0.9300 . ?
 C7 C14 1.405(5) . ?
 C7 C17 1.375(5) . ?
 C8 H8 0.9300 . ?
 C8 C13 1.379(7) . ?
 C8 C23 1.381(6) . ?
 C9 C10 1.387(5) . ?
 C9 C15 1.390(5) . ?
 C10 H10 0.9300 . ?
 C11 C25 1.447(5) . ?
 C12 H12 0.9300 . ?
 C13 H13 0.9300 . ?
 C13 C16 1.372(7) . ?
 N1 C27 1.148(5) . ?
 C14 C22 1.397(5) . ?
 C15 C21 1.381(5) . ?
 C16 H16 0.9300 . ?
 C16 C18 1.373(6) . ?
 C17 H17 0.9300 . ?
 C17 C28 1.383(6) . ?
 C18 H18 0.9300 . ?
 C18 C20 1.393(5) . ?
 C19 H19 0.9300 . ?
 C19 C22 1.386(5) . ?
 C19 C28 1.379(6) . ?
 C20 C23 1.382(5) . ?
 C21 H21 0.9300 . ?
 C21 C24 1.383(6) . ?
 C23 H23 0.9300 . ?
 C24 H24 0.9300 . ?
 C25 C27 1.414(5) . ?
 C28 H28 0.9300 . ?
 Cl2 C29 1.720(8) . ?
 Cl3 C29 1.718(7) . ?
 C29 H29A 0.94(10) . ?
 C29 H29B 0.90(9) . ?

loop_
  _geom_angle_atom_site_label_1
  _geom_angle_atom_site_label_2
  _geom_angle_atom_site_label_3
  _geom_angle
  _geom_angle_site_symmetry_1
  _geom_angle_site_symmetry_3
  _geom_angle_publ_flag
 C10 C1 H1 120.2 . . ?
 C24 C1 H1 120.2 . . ?
 C24 C1 C10 119.6(4) . . ?
 C2 O2 C6 123.5(3) . . ?
 O2 C2 C11 118.8(3) . . ?
 O2 C2 C20 111.1(3) . . ?
 C11 C2 C20 130.1(3) . . ?
 C4 C3 C26 122.8(3) . . ?
 C5 C3 C4 108.7(3) . . ?
 C5 C3 C26 128.5(3) . . ?
 C26 O3 C22 122.7(3) . . ?
 C3 C4 C14 118.5(3) . . ?
 C25 C4 C3 109.1(3) . . ?
 C25 C4 C14 132.4(3) . . ?
 C3 C5 C11 107.5(3) . . ?
 C3 C5 C12 133.5(3) . . ?
 C12 C5 C11 119.0(3) . . ?
 O2 C6 C9 111.1(3) . . ?
 C12 C6 O2 120.4(3) . . ?
 C12 C6 C9 128.4(3) . . ?
 C14 C7 H7 119.5 . . ?
 C17 C7 H7 119.5 . . ?
 C17 C7 C14 121.0(4) . . ?
 C13 C8 H8 120.1 . . ?
 C13 C8 C23 119.8(5) . . ?
 C23 C8 H8 120.1 . . ?
 C10 C9 C6 119.7(3) . . ?
 C10 C9 C15 118.0(3) . . ?
 C15 C9 C6 122.2(3) . . ?
 C1 C10 C9 121.1(4) . . ?
 C1 C10 H10 119.4 . . ?
 C9 C10 H10 119.4 . . ?
 C2 C11 C5 119.2(3) . . ?
 C2 C11 C25 133.6(3) . . ?
 C25 C11 C5 107.3(3) . . ?
 C5 C12 H12 120.5 . . ?
 C6 C12 C5 119.1(3) . . ?
 C6 C12 H12 120.5 . . ?
 C8 C13 H13 119.8 . . ?
 C16 C13 C8 120.5(4) . . ?
 C16 C13 H13 119.8 . . ?
 C7 C14 C4 125.4(3) . . ?
 C22 C14 C4 117.2(3) . . ?
 C22 C14 C7 117.5(3) . . ?
 C9 C15 Cl1 120.2(3) . . ?
 C21 C15 Cl1 118.4(3) . . ?
 C21 C15 C9 121.4(4) . . ?
 C13 C16 H16 120.0 . . ?
 C13 C16 C18 119.9(4) . . ?
 C18 C16 H16 120.0 . . ?
 C7 C17 H17 120.0 . . ?
 C7 C17 C28 120.0(4) . . ?
 C28 C17 H17 120.0 . . ?
 C16 C18 H18 119.8 . . ?
 C16 C18 C20 120.4(4) . . ?
 C20 C18 H18 119.8 . . ?
 C22 C19 H19 120.5 . . ?
 C28 C19 H19 120.5 . . ?
 C28 C19 C22 119.1(4) . . ?
 C18 C20 C2 120.0(3) . . ?
 C23 C20 C2 120.7(3) . . ?
 C23 C20 C18 119.2(4) . . ?
 C15 C21 H21 120.4 . . ?
 C15 C21 C24 119.1(4) . . ?
 C24 C21 H21 120.4 . . ?
 O3 C22 C14 122.9(3) . . ?
 C19 C22 O3 115.4(3) . . ?
 C19 C22 C14 121.8(3) . . ?
 C8 C23 C20 120.2(4) . . ?
 C8 C23 H23 119.9 . . ?
 C20 C23 H23 119.9 . . ?
 C1 C24 C21 120.7(4) . . ?
 C1 C24 H24 119.7 . . ?
 C21 C24 H24 119.7 . . ?
 C4 C25 C11 107.4(3) . . ?
 C4 C25 C27 125.4(3) . . ?
 C27 C25 C11 126.8(3) . . ?
 O1 C26 C3 127.2(3) . . ?
 O1 C26 O3 116.8(3) . . ?
 O3 C26 C3 115.9(3) . . ?
 N1 C27 C25 177.7(4) . . ?
 C17 C28 H28 119.7 . . ?
 C19 C28 C17 120.7(4) . . ?
 C19 C28 H28 119.7 . . ?
 Cl2 C29 H29A 111(6) . . ?
 Cl2 C29 H29B 111(6) . . ?
 Cl3 C29 Cl2 114.9(4) . . ?
 Cl3 C29 H29A 100(6) . . ?
 Cl3 C29 H29B 108(6) . . ?
 H29A C29 H29B 112(8) . . ?

loop_
  _geom_torsion_atom_site_label_1
  _geom_torsion_atom_site_label_2
  _geom_torsion_atom_site_label_3
  _geom_torsion_atom_site_label_4
  _geom_torsion
  _geom_torsion_site_symmetry_1
  _geom_torsion_site_symmetry_2
  _geom_torsion_site_symmetry_3
  _geom_torsion_site_symmetry_4
  _geom_torsion_publ_flag
 Cl1 C15 C21 C24 -177.9(3) . . . . ?
 O2 C2 C11 C5 4.1(5) . . . . ?
 O2 C2 C11 C25 -174.9(3) . . . . ?
 O2 C2 C20 C18 34.9(5) . . . . ?
 O2 C2 C20 C23 -140.5(3) . . . . ?
 O2 C6 C9 C10 118.9(4) . . . . ?
 O2 C6 C9 C15 -57.8(4) . . . . ?
 O2 C6 C12 C5 3.1(5) . . . . ?
 C2 O2 C6 C9 -178.3(3) . . . . ?
 C2 O2 C6 C12 -2.0(5) . . . . ?
 C2 C11 C25 C4 -179.3(4) . . . . ?
 C2 C11 C25 C27 7.9(6) . . . . ?
 C2 C20 C23 C8 176.1(4) . . . . ?
 C3 C4 C14 C7 -178.4(3) . . . . ?
 C3 C4 C14 C22 0.1(5) . . . . ?
 C3 C4 C25 C11 -0.2(4) . . . . ?
 C3 C4 C25 C27 172.7(3) . . . . ?
 C3 C5 C11 C2 178.3(3) . . . . ?
 C3 C5 C11 C25 -2.5(4) . . . . ?
 C3 C5 C12 C6 177.7(4) . . . . ?
 C4 C3 C5 C11 2.4(4) . . . . ?
 C4 C3 C5 C12 -176.1(4) . . . . ?
 C4 C3 C26 O1 -179.0(4) . . . . ?
 C4 C3 C26 O3 0.2(5) . . . . ?
 C4 C14 C22 O3 1.7(5) . . . . ?
 C4 C14 C22 C19 -178.9(3) . . . . ?
 C5 C3 C4 C14 178.9(3) . . . . ?
 C5 C3 C4 C25 -1.4(4) . . . . ?
 C5 C3 C26 O1 1.1(6) . . . . ?
 C5 C3 C26 O3 -179.7(3) . . . . ?
 C5 C11 C25 C4 1.6(4) . . . . ?
 C5 C11 C25 C27 -171.1(3) . . . . ?
 C6 O2 C2 C11 -1.8(5) . . . . ?
 C6 O2 C2 C20 176.0(3) . . . . ?
 C6 C9 C10 C1 -174.5(4) . . . . ?
 C6 C9 C15 Cl1 -7.1(5) . . . . ?
 C6 C9 C15 C21 173.8(3) . . . . ?
 C7 C14 C22 O3 -179.7(3) . . . . ?
 C7 C14 C22 C19 -0.2(5) . . . . ?
 C7 C17 C28 C19 -0.2(6) . . . . ?
 C8 C13 C16 C18 0.5(8) . . . . ?
 C9 C6 C12 C5 178.7(3) . . . . ?
 C9 C15 C21 C24 1.2(6) . . . . ?
 C10 C1 C24 C21 -1.8(7) . . . . ?
 C10 C9 C15 Cl1 176.1(3) . . . . ?
 C10 C9 C15 C21 -3.0(6) . . . . ?
 C11 C2 C20 C18 -147.6(4) . . . . ?
 C11 C2 C20 C23 37.0(6) . . . . ?
 C11 C5 C12 C6 -0.7(5) . . . . ?
 C12 C5 C11 C2 -2.9(5) . . . . ?
 C12 C5 C11 C25 176.3(3) . . . . ?
 C12 C6 C9 C10 -57.0(5) . . . . ?
 C12 C6 C9 C15 126.3(4) . . . . ?
 C13 C8 C23 C20 0.7(7) . . . . ?
 C13 C16 C18 C20 1.0(7) . . . . ?
 C14 C4 C25 C11 179.5(3) . . . . ?
 C14 C4 C25 C27 -7.6(6) . . . . ?
 C14 C7 C17 C28 -0.7(6) . . . . ?
 C15 C9 C10 C1 2.4(6) . . . . ?
 C15 C21 C24 C1 1.2(6) . . . . ?
 C16 C18 C20 C2 -177.0(4) . . . . ?
 C16 C18 C20 C23 -1.6(6) . . . . ?
 C17 C7 C14 C4 179.4(3) . . . . ?
 C17 C7 C14 C22 0.9(5) . . . . ?
 C18 C20 C23 C8 0.7(6) . . . . ?
 C20 C2 C11 C5 -173.2(3) . . . . ?
 C20 C2 C11 C25 7.8(7) . . . . ?
 C22 O3 C26 O1 -179.1(3) . . . . ?
 C22 O3 C26 C3 1.6(5) . . . . ?
 C22 C19 C28 C17 0.9(6) . . . . ?
 C23 C8 C13 C16 -1.3(8) . . . . ?
 C24 C1 C10 C9 0.0(6) . . . . ?
 C25 C4 C14 C7 1.9(6) . . . . ?
 C25 C4 C14 C22 -179.5(4) . . . . ?
 C26 C3 C4 C14 -1.0(5) . . . . ?
 C26 C3 C4 C25 178.7(3) . . . . ?
 C26 C3 C5 C11 -177.7(3) . . . . ?
 C26 C3 C5 C12 3.8(6) . . . . ?
 C26 O3 C22 C14 -2.7(5) . . . . ?
 C26 O3 C22 C19 177.9(3) . . . . ?
 C28 C19 C22 O3 178.8(3) . . . . ?
 C28 C19 C22 C14 -0.6(6) . . . . ?
 
 # start Validation Reply Form
_vrf_PLAT029_2_pl
;
PROBLEM: _diffrn_measured_fraction_theta_full value Low .      0.957 Why?  
RESPONSE: Although we covered 159 degree for this monoclinic crystal,
but due to geometrical limitations of the goniometer (one-circle),
we were not able to cover full data set.
;
# end Validation Reply Form

_shelx_res_file
;
TITL 2_a.res in P2(1) New: P21/n
    2_pl.res
    created by SHELXL-2018/3 at 20:59:57 on 23-Oct-2019
CELL 0.71073 7.4936 24.222 13.519 90 101.9 90
ZERR 4 0.0015 0.005 0.003 0 0.03 0
LATT 1
SYMM 0.5-X,0.5+Y,0.5-Z
SFAC C H Cl N O
UNIT 116 64 12 4 12

L.S. 30
PLAN  5
SIZE 0.5 0.2 0.3
CONF
BOND $H
MORE -1
fmap 2
acta 50
OMIT 0 49
OMIT 0 20 0
OMIT 0 16 0
OMIT 1 17 0


WGHT    0.064800    4.070600
EXTI    0.008709
FVAR       1.53633
CL1   3    0.332583    0.100293    0.017665    11.00000    0.05342    0.09632 =
         0.06451    0.01479    0.00967    0.00374
O1    5    0.874430   -0.100544    0.302480    11.00000    0.08510    0.05202 =
         0.05063   -0.00478    0.01461    0.01656
C1    1    0.846924    0.076535   -0.099368    11.00000    0.07403    0.07314 =
         0.05000   -0.00801    0.02299   -0.00472
AFIX  43
H1    2    0.951611    0.070491   -0.124698    11.00000   -1.20000
AFIX   0
O2    5    0.660384    0.111575    0.194457    11.00000    0.05701    0.04024 =
         0.03858    0.00291    0.00930    0.00275
C2    1    0.662658    0.115359    0.294139    11.00000    0.04393    0.04251 =
         0.03840   -0.00082    0.00642   -0.00067
C3    1    0.783921   -0.021550    0.383223    11.00000    0.04212    0.03799 =
         0.04171   -0.00125    0.00687    0.00012
O3    5    0.867287   -0.108007    0.464621    11.00000    0.06257    0.04245 =
         0.04807    0.00429    0.00865    0.00393
C4    1    0.752707    0.002017    0.474968    11.00000    0.03813    0.04433 =
         0.03775   -0.00023    0.00591   -0.00073
C5    1    0.747731    0.018378    0.307152    11.00000    0.04073    0.03814 =
         0.03797   -0.00105    0.00604   -0.00189
C6    1    0.698247    0.063906    0.148394    11.00000    0.04700    0.04345 =
         0.03770   -0.00292    0.00761    0.00002
C7    1    0.749434   -0.015759    0.659131    11.00000    0.05082    0.05402 =
         0.04407    0.00606    0.01051    0.00000
AFIX  43
H7    2    0.711281    0.020123    0.667840    11.00000   -1.20000
AFIX   0
C8    1    0.699519    0.249102    0.435813    11.00000    0.08678    0.05533 =
         0.08518   -0.02299    0.01604   -0.00190
AFIX  43
H8    2    0.764565    0.264037    0.495894    11.00000   -1.20000
AFIX   0
C9    1    0.690473    0.072819    0.039567    11.00000    0.05193    0.04314 =
         0.03863   -0.00124    0.00723   -0.00260
C10   1    0.845149    0.064118    0.000241    11.00000    0.06107    0.06081 =
         0.04365   -0.00298    0.01066    0.00231
AFIX  43
H10   2    0.949411    0.049688    0.041585    11.00000   -1.20000
AFIX   0
C11   1    0.699960    0.069006    0.352685    11.00000    0.03767    0.04125 =
         0.03869    0.00138    0.00610   -0.00092
C12   1    0.746161    0.017607    0.203415    11.00000    0.04701    0.04198 =
         0.04182   -0.00277    0.01037    0.00103
AFIX  43
H12   2    0.777630   -0.014299    0.172762    11.00000   -1.20000
AFIX   0
C13   1    0.578213    0.281414    0.369770    11.00000    0.09061    0.04505 =
         0.12334   -0.01300    0.02085    0.01053
AFIX  43
H13   2    0.559807    0.317973    0.386164    11.00000   -1.20000
AFIX   0
N1    4    0.587940    0.119161    0.585503    11.00000    0.09437    0.06791 =
         0.05206    0.00015    0.02032    0.02740
C14   1    0.778564   -0.032334    0.564144    11.00000    0.03964    0.04376 =
         0.04319    0.00327    0.00376   -0.00377
C15   1    0.534881    0.092462   -0.025165    11.00000    0.05304    0.05179 =
         0.04704    0.00443    0.00893   -0.00718
C16   1    0.484497    0.260011    0.280058    11.00000    0.06493    0.04774 =
         0.10393    0.00582    0.00576    0.01210
AFIX  43
H16   2    0.403532    0.282104    0.235632    11.00000   -1.20000
AFIX   0
C17   1    0.776503   -0.051813    0.739449    11.00000    0.05792    0.06691 =
         0.04569    0.00882    0.01107   -0.00612
AFIX  43
H17   2    0.757870   -0.040117    0.802057    11.00000   -1.20000
AFIX   0
C18   1    0.510325    0.205934    0.255897    11.00000    0.05874    0.04909 =
         0.06444    0.00553    0.00727    0.00501
AFIX  43
H18   2    0.448109    0.191664    0.194564    11.00000   -1.20000
AFIX   0
C19   1    0.859025   -0.123478    0.634728    11.00000    0.06215    0.04935 =
         0.05751    0.01297    0.00801    0.00038
AFIX  43
H19   2    0.894370   -0.159707    0.626474    11.00000   -1.20000
AFIX   0
C20   1    0.629164    0.172344    0.322727    11.00000    0.05098    0.03923 =
         0.04878   -0.00017    0.01336    0.00092
C21   1    0.535483    0.105501   -0.124526    11.00000    0.07087    0.06181 =
         0.04207    0.00583   -0.00355   -0.00603
AFIX  43
H21   2    0.430990    0.119277   -0.166652    11.00000   -1.20000
AFIX   0
C22   1    0.833353   -0.086840    0.554316    11.00000    0.04620    0.04522 =
         0.04676    0.00516    0.00697   -0.00181
C23   1    0.724118    0.194500    0.412463    11.00000    0.05695    0.05210 =
         0.05748   -0.00700    0.00978   -0.00027
AFIX  43
H23   2    0.804885    0.172553    0.457291    11.00000   -1.20000
AFIX   0
C24   1    0.693565    0.097802   -0.160592    11.00000    0.09024    0.06555 =
         0.04254    0.00332    0.01982   -0.00952
AFIX  43
H24   2    0.695802    0.107150   -0.227048    11.00000   -1.20000
AFIX   0
C25   1    0.701086    0.057154    0.457737    11.00000    0.04297    0.04088 =
         0.03682   -0.00195    0.00747    0.00081
C26   1    0.842574   -0.077489    0.376351    11.00000    0.04865    0.04453 =
         0.04419    0.00151    0.00655    0.00226
C27   1    0.639834    0.092205    0.527502    11.00000    0.06255    0.04808 =
         0.03850    0.00346    0.00888    0.00853
C28   1    0.831421   -0.105456    0.727163    11.00000    0.06459    0.06002 =
         0.05225    0.01796    0.00829   -0.00548
AFIX  43
H28   2    0.849914   -0.129612    0.781798    11.00000   -1.20000
AFIX   0

CL2   3    0.789538   -0.272183    0.476478    11.00000    0.17003    0.13180 =
         0.15403    0.02621    0.05570    0.06609
CL3   3    0.512460   -0.254048    0.295431    11.00000    0.10845    0.16686 =
         0.21057   -0.10745   -0.00173   -0.00774
C29   1    0.671880   -0.225499    0.391487    11.00000    0.08291    0.06976 =
         0.15370   -0.02467    0.00969    0.00672
H29A  2    0.596184   -0.203248    0.422351    11.00000    0.20528
H29B  2    0.748880   -0.205085    0.363392    11.00000    0.18351
HKLF 4


REM  2_a.res in P2(1) New: P21/n
REM wR2 = 0.1770, GooF = S = 1.071, Restrained GooF = 1.071 for all data
REM R1 = 0.0695 for 3341 Fo > 4sig(Fo) and 0.0775 for all 3827 data
REM 334 parameters refined using 0 restraints

END

WGHT      0.0648      4.0706

REM Highest difference peak  0.577,  deepest hole -0.561,  1-sigma level  0.074
Q1    1   0.6485 -0.2941  0.4332  11.00000  0.05    0.58
Q2    1   0.5443 -0.2937  0.3561  11.00000  0.05    0.32
Q3    1   0.4697  0.1021  0.0995  11.00000  0.05    0.28
Q4    1   0.5802 -0.2292  0.2944  11.00000  0.05    0.27
Q5    1   0.7038 -0.2404  0.4744  11.00000  0.05    0.26
;
_shelx_res_checksum                2330
_shelx_hkl_file
;
  -9   0   1   39.81    7.37   1
  -9   0   2   26.85   10.86   1
  -9   0   3  249.05   13.43   1
  -9   0   4   -0.96    9.17   1
  -9   0   5   31.87   10.31   1
  -9   0   6  -11.83   15.43   1
  -9   1   1   25.20    7.93   1
  -9   1   1  -22.48    9.41   1
  -9   1   2   27.98    8.25   1
  -9   1   2   58.83    7.74   1
  -9   1   3    3.29    8.38   1
  -9   1   3  -26.68   11.89   1
  -9   1   4  104.56   11.09   1
  -9   1   4   43.60   14.51   1
  -9   1   5    3.84   11.16   1
  -9   1   5    9.23    9.56   1
  -9   1   6   17.00   12.74   1
  -9   1   6   68.89   11.57   1
  -9   2   1   15.26    7.51   1
  -9   2   1    5.61    9.72   1
  -9   2   2    9.28    9.00   1
  -9   2   2    3.10    7.03   1
  -9   2   3   33.26    8.23   1
  -9   2   3   26.38   12.95   1
  -9   2   4   39.42    9.18   1
  -9   2   4   42.99    9.24   1
  -9   2   5   24.84    9.12   1
  -9   2   5   -4.04    8.98   1
  -9   2   6   20.31   10.52   1
  -9   2   6   54.08   16.67   1
  -9   2   6   42.40   15.12   1
  -9   3   1   36.89    7.95   1
  -9   3   1  109.99    9.87   1
  -9   3   2   -1.03    6.82   1
  -9   3   2  -22.75   10.68   1
  -9   3   3    4.89    8.25   1
  -9   3   3    8.35    8.59   1
  -9   3   4   45.18   14.02   1
  -9   3   4   12.79   12.28   1
  -9   3   5   -8.08    9.49   1
  -9   3   5   18.83   14.47   1
  -9   3   5   16.63    9.47   1
  -9   3   6   25.20   10.56   1
  -9   3   6   41.62   10.74   1
  -9   4   1  119.06    8.12   1
  -9   4   1   96.21   26.49   1
  -9   4   2    0.86    7.46   1
  -9   4   2    7.22    6.25   1
  -9   4   3    0.31    8.33   1
  -9   4   3   37.34   18.42   1
  -9   4   3  -12.53   10.26   1
  -9   4   4   49.72   10.00   1
  -9   4   4   31.19   19.20   1
  -9   4   5   13.12    9.22   1
  -9   4   5   35.77   14.46   1
  -9   4   5   32.41   10.57   1
  -9   5   2   30.42   17.91   1
  -9   5   2   23.58    9.71   1
  -9   5   3    3.79    9.15   1
  -9   5   3    0.42   12.51   1
  -9   5   3    3.97    6.86   1
  -9   5   4   71.32   14.86   1
  -9   5   4   44.52   14.40   1
  -9   5   5    6.19   12.40   1
  -8   0   1    5.10    8.75   1
  -8   0   2  395.64   16.80   1
  -8   0   3   12.70    8.46   1
  -8   0   4   16.29   11.39   1
  -8   0   5   -3.39    7.71   1
  -8   0   6   36.24    7.69   1
  -8   0   6   27.64    8.16   1
  -8   0   7   23.93   11.95   1
  -8   0   7   -5.52   12.35   1
  -8   0   8  243.85   15.49   1
  -8   0   8  332.11   20.99   1
  -8   0   9    9.02   10.66   1
  -8   0   9   21.31   10.96   1
  -8   0  10   -2.19   10.05   1
  -8   0  10   11.39   12.60   1
  -8   0  11    6.96   11.59   1
  -8   0  11   17.84   14.56   1
  -8   1   1  241.99   10.82   1
  -8   1   1  189.19   11.93   1
  -8   1   2   52.04    6.94   1
  -8   1   2   68.04   10.10   1
  -8   1   3  158.02   10.20   1
  -8   1   3  142.19   10.15   1
  -8   1   4   21.51    9.32   1
  -8   1   4    3.69    8.23   1
  -8   1   5  529.51   25.85   1
  -8   1   5  481.80   18.99   1
  -8   1   6   10.57    6.94   1
  -8   1   6   -6.31    7.64   1
  -8   1   7  459.60   22.83   1
  -8   1   7  442.55   18.64   1
  -8   1   8  -22.12    8.79   1
  -8   1   8   -9.61   10.08   1
  -8   1   9  111.94   14.18   1
  -8   1   9   94.41   15.18   1
  -8   1  10   -4.81    9.62   1
  -8   1  10  -28.75   13.25   1
  -8   1  10  -28.07   10.38   1
  -8   1  11   28.63   11.37   1
  -8   2   1  115.53    7.96   1
  -8   2   1  102.13    9.58   1
  -8   2   2   19.61    6.37   1
  -8   2   2   -1.99    8.97   1
  -8   2   3   24.80    8.85   1
  -8   2   3   36.43   10.35   1
  -8   2   4   -0.86    7.41   1
  -8   2   4   -4.47    8.94   1
  -8   2   4  -13.19    7.95   1
  -8   2   5   44.31   10.37   1
  -8   2   5   43.52    8.75   1
  -8   2   6   -1.32    7.25   1
  -8   2   6   17.05   10.69   1
  -8   2   6   -2.93   10.11   1
  -8   2   7   21.29   10.77   1
  -8   2   7   10.75   11.54   1
  -8   2   7   36.72   11.43   1
  -8   2   8   42.45    8.79   1
  -8   2   8   19.60    9.35   1
  -8   2   9    2.85    8.95   1
  -8   2   9   -7.95    9.54   1
  -8   2   9    4.68   15.49   1
  -8   2  10   33.19   10.07   1
  -8   2  10   30.07   17.37   1
  -8   3   1   61.29    7.07   1
  -8   3   1    0.45    8.58   1
  -8   3   2  173.45   12.42   1
  -8   3   2  162.62   11.11   1
  -8   3   3   29.00   10.12   1
  -8   3   3   16.30    9.47   1
  -8   3   4    8.70    7.17   1
  -8   3   4   22.36   10.85   1
  -8   3   4  -14.78   14.24   1
  -8   3   5   -3.24   10.45   1
  -8   3   5    4.54    8.49   1
  -8   3   5   18.12   11.65   1
  -8   3   6   72.08   11.88   1
  -8   3   6  100.26   10.79   1
  -8   3   7    4.27    8.19   1
  -8   3   7   11.45    8.06   1
  -8   3   7    0.33    7.69   1
  -8   3   8   60.52    9.77   1
  -8   3   8   54.91   13.28   1
  -8   3   9   28.11    9.40   1
  -8   3   9   23.67   10.58   1
  -8   3   9   34.10    9.89   1
  -8   3  10    3.05    9.59   1
  -8   3  10    3.87   11.51   1
  -8   3  10   -6.37    9.16   1
  -8   4   1    8.65    5.37   1
  -8   4   1   13.14   11.10   1
  -8   4   2   21.46    7.68   1
  -8   4   2    8.84    7.96   1
  -8   4   2   16.02    9.06   1
  -8   4   3    7.89    8.28   1
  -8   4   3    3.73    9.34   1
  -8   4   3    7.76    9.80   1
  -8   4   4  310.41   14.99   1
  -8   4   4  285.00   16.02   1
  -8   4   4  295.84   14.87   1
  -8   4   5    4.14    9.54   1
  -8   4   5   18.77   10.47   1
  -8   4   5   19.86    8.64   1
  -8   4   6  247.66   16.34   1
  -8   4   6  206.70   12.78   1
  -8   4   7   16.35    8.35   1
  -8   4   7   -0.00    8.11   1
  -8   4   7    1.87    7.18   1
  -8   4   8    4.64    8.89   1
  -8   4   8    2.79    8.82   1
  -8   4   8   -7.37    8.04   1
  -8   4   9    8.24   10.30   1
  -8   4   9   14.23    8.19   1
  -8   4  10   32.30   12.08   1
  -8   4  10   33.81   14.66   1
  -8   5   1   24.53   12.32   1
  -8   5   1  -11.61    7.66   1
  -8   5   1  -12.83    7.54   1
  -8   5   2    1.03   10.63   1
  -8   5   2   -6.04   12.01   1
  -8   5   2   -9.69    7.93   1
  -8   5   3  255.24   14.81   1
  -8   5   3  263.47   11.38   1
  -8   5   4  -10.76    9.58   1
  -8   5   4    8.00   10.81   1
  -8   5   5   23.84   10.29   1
  -8   5   5   32.09    9.12   1
  -8   5   5   40.07   13.80   1
  -8   5   6   -3.87    7.38   1
  -8   5   6  -19.42    8.92   1
  -8   5   6   -3.58   15.54   1
  -8   5   7   15.64    8.20   1
  -8   5   7   25.04    7.37   1
  -8   5   7   -1.30   11.68   1
  -8   5   8   26.95    9.12   1
  -8   5   8    8.23    6.97   1
  -8   5   8    6.59   13.00   1
  -8   5   9  260.00   18.58   1
  -8   5   9  394.23   21.67   1
  -8   5  10   15.18   10.28   1
  -8   5  10   18.89   12.76   1
  -8   5  10  -14.64   13.18   1
  -8   6   1   18.03    8.10   1
  -8   6   1    6.30    8.37   1
  -8   6   1    2.67    5.12   1
  -8   6   2   19.99    8.74   1
  -8   6   2   30.99    8.68   1
  -8   6   2   36.12    8.58   1
  -8   6   3  152.12   12.37   1
  -8   6   3  163.88   12.91   1
  -8   6   3  140.86    8.30   1
  -8   6   4   83.72   11.48   1
  -8   6   4   85.54    8.23   1
  -8   6   5   16.48   10.99   1
  -8   6   5    4.91   10.41   1
  -8   6   6  573.89   24.78   1
  -8   6   6  537.72   19.54   1
  -8   6   7   44.42   10.20   1
  -8   6   7   48.89    7.67   1
  -8   6   8  -12.43    9.09   1
  -8   6   8    9.40    7.28   1
  -8   6   8   10.24   12.18   1
  -8   6   9    7.35    9.51   1
  -8   6   9    2.28    8.44   1
  -8   6  10    2.75   10.99   1
  -8   6  10   33.19   11.86   1
  -8   6  10   19.97    8.97   1
  -8   7   1   54.02   13.02   1
  -8   7   1   30.02    4.77   1
  -8   7   1   21.59   10.00   1
  -8   7   1   54.03   12.83   1
  -8   7   2  235.08   18.06   1
  -8   7   2  231.75   13.11   1
  -8   7   3   95.07    9.84   1
  -8   7   3   84.31    7.77   1
  -8   7   4   -6.11    6.32   1
  -8   7   4  -14.87    8.46   1
  -8   7   5   35.62    9.74   1
  -8   7   5    8.67    6.88   1
  -8   7   6   38.52    8.80   1
  -8   7   6   71.22   10.98   1
  -8   7   7   13.72    9.25   1
  -8   7   7   13.54    8.13   1
  -8   7   7   19.18    7.01   1
  -8   7   8   41.19    9.84   1
  -8   7   8   58.70   10.89   1
  -8   7   9   66.91   10.93   1
  -8   7   9   79.27   12.92   1
  -8   7  10   13.22   10.87   1
  -8   7  10    7.65    8.65   1
  -8   7  10   55.02   17.13   1
  -8   8   1   93.72   16.15   1
  -8   8   1   67.58    9.04   1
  -8   8   2   71.96   10.37   1
  -8   8   2   75.14    5.96   1
  -8   8   2  106.27   20.81   1
  -8   8   3   50.90   10.25   1
  -8   8   3   57.91    8.97   1
  -8   8   4   21.86   10.41   1
  -8   8   4   28.33    8.13   1
  -8   8   4   22.93    6.75   1
  -8   8   5   12.08    9.17   1
  -8   8   5   13.61    7.54   1
  -8   8   5  -18.14   14.17   1
  -8   8   6   95.90    9.90   1
  -8   8   6  126.50   10.21   1
  -8   8   6  103.90   15.10   1
  -8   8   7  105.09    8.32   1
  -8   8   7   86.83   12.98   1
  -8   8   8   29.22    9.32   1
  -8   8   8   44.18   11.19   1
  -8   8   9   14.00   11.20   1
  -8   8   9   10.37   10.37   1
  -8   8   9    6.61    7.21   1
  -8   9   1    4.21   11.74   1
  -8   9   1    8.02    7.06   1
  -8   9   1   -1.90    4.04   1
  -8   9   1  -35.13   14.05   1
  -8   9   2   52.13   16.04   1
  -8   9   2   27.10   11.10   1
  -8   9   2   29.37    7.96   1
  -8   9   3  213.02   17.76   1
  -8   9   3  210.16   10.61   1
  -8   9   4  -11.51   16.38   1
  -8   9   4    4.61   10.37   1
  -8   9   4   10.43    7.73   1
  -8   9   4   -2.32    8.45   1
  -8   9   5   44.91   12.93   1
  -8   9   5   65.81   14.16   1
  -8   9   5   82.95   10.62   1
  -8   9   6   50.56   12.29   1
  -8   9   6   35.50    8.45   1
  -8   9   7  113.79   15.77   1
  -8   9   7  158.48   11.00   1
  -8   9   8   36.22   10.22   1
  -8   9   8   30.61   10.05   1
  -8   9   8   43.50    7.52   1
  -8   9   9  -10.21   10.21   1
  -8   9   9   28.38   11.37   1
  -8   9   9   14.63    7.74   1
  -8  10   1   35.49   11.38   1
  -8  10   1   35.56    4.23   1
  -8  10   1   39.50   10.60   1
  -8  10   2   -5.91   12.21   1
  -8  10   2   -7.13   11.62   1
  -8  10   2    7.15    4.53   1
  -8  10   2    4.87   11.19   1
  -8  10   3   63.35   17.16   1
  -8  10   3   77.12   12.79   1
  -8  10   4   49.28   17.40   1
  -8  10   4   28.66    6.13   1
  -8  10   4   59.21   18.20   1
  -8  10   4   10.96   13.79   1
  -8  10   5   63.16   19.43   1
  -8  10   5   33.27   12.98   1
  -8  10   5   21.65   10.97   1
  -8  10   5   30.40    6.89   1
  -8  10   6   41.22   18.90   1
  -8  10   6   39.96   13.71   1
  -8  10   6   26.05   10.51   1
  -8  10   7   -5.61   10.28   1
  -8  10   7   28.55   12.26   1
  -8  10   7   -0.47    5.38   1
  -8  10   8   61.68    7.31   1
  -8  10   8   68.57   11.71   1
  -8  11   1  109.55   12.67   1
  -8  11   1  128.88   11.49   1
  -8  11   1   95.84   17.43   1
  -8  11   1   97.61    6.68   1
  -8  11   2  123.45   14.19   1
  -8  11   2  112.67   13.97   1
  -8  11   3   62.60   14.43   1
  -8  11   3   62.51   14.68   1
  -8  11   4   71.42   19.23   1
  -8  11   4   53.38   14.65   1
  -8  11   4   94.25   12.60   1
  -8  11   5   96.06   15.45   1
  -8  11   5   92.63   13.51   1
  -8  11   5   99.60   28.31   1
  -8  11   6  -13.83   13.81   1
  -8  11   6    2.34    7.07   1
  -8  11   6  -22.14   30.21   1
  -8  11   6  -14.40   14.61   1
  -8  11   7  -12.97   10.97   1
  -8  11   7   -6.44   14.89   1
  -8  11   7   -0.67   10.76   1
  -8  11   8   -5.85   23.40   1
  -8  11   8   11.86   12.38   1
  -8  11   8    4.41    5.88   1
  -8  11   8   25.28   17.45   1
  -8  12   1   56.35   11.14   1
  -8  12   1   71.13   11.81   1
  -8  12   1   60.89    9.63   1
  -8  12   1   68.53    5.03   1
  -8  12   2    8.56   10.50   1
  -8  12   2   23.20   12.20   1
  -8  12   3  107.27   15.05   1
  -8  12   3   76.81   14.35   1
  -8  12   3   71.07    5.70   1
  -8  12   3   78.70   16.20   1
  -8  12   4  -12.78   19.88   1
  -8  12   4   16.31   13.99   1
  -8  12   4    7.49   11.44   1
  -8  12   4   12.12    7.50   1
  -8  12   5   12.55   20.86   1
  -8  12   5    0.97   15.63   1
  -8  12   5    8.48   12.26   1
  -8  12   5   -2.87    8.03   1
  -8  12   6    9.86   21.70   1
  -8  12   6    0.51   12.69   1
  -8  12   6   11.78    6.27   1
  -8  12   6    9.73   16.61   1
  -8  12   7   22.63   24.73   1
  -8  12   7   26.54   12.75   1
  -8  12   7    5.48   13.70   1
  -8  12   7   30.58    7.88   1
  -8  13   1   30.55   10.40   1
  -8  13   1   25.46    9.63   1
  -8  13   2   -6.40   12.02   1
  -8  13   2  -17.53   10.52   1
  -8  13   2   14.05   10.04   1
  -8  13   2    4.66    4.03   1
  -8  13   3    4.34   14.74   1
  -8  13   3   -5.99   11.98   1
  -8  13   3   19.86   11.00   1
  -8  13   3   -6.51    6.24   1
  -8  13   4    0.95   14.74   1
  -8  13   4  -13.59   12.14   1
  -8  13   4  -17.94   12.11   1
  -8  13   4   -9.92    4.74   1
  -8  13   5   71.91   16.49   1
  -8  13   5   24.44   12.96   1
  -8  13   5   41.91   28.01   1
  -8  13   6    3.80    6.33   1
  -8  13   6   13.85   23.82   1
  -8  13   6  -17.19   17.50   1
  -8  14   1  128.08   13.78   1
  -8  14   1  108.47   13.34   1
  -8  14   2   35.14   11.75   1
  -8  14   2   26.95    5.15   1
  -8  14   2   17.77   16.85   1
  -8  14   2   35.88   15.91   1
  -8  14   3   29.55   14.19   1
  -8  14   3    5.69   11.37   1
  -8  14   3   -3.84   11.53   1
  -8  14   3   -1.09    4.78   1
  -8  14   4  -11.88   17.12   1
  -8  14   4   37.55   12.56   1
  -8  14   4   38.97   13.15   1
  -8  14   4    9.88    5.31   1
  -8  14   5   41.79   17.68   1
  -8  14   5   30.23   14.86   1
  -8  14   5   75.66   14.18   1
  -8  14   5   31.86    8.00   1
  -7   0   1   65.97    7.92   1
  -7   0   2  -12.45    6.12   1
  -7   0   3   -7.12    5.96   1
  -7   0   3    3.13    7.02   1
  -7   0   4  -26.38    6.00   1
  -7   0   4   -4.74    8.29   1
  -7   0   5  506.70   17.97   1
  -7   0   5  561.98   21.87   1
  -7   0   6    9.31    6.68   1
  -7   0   6   -5.90    6.88   1
  -7   0   7  228.35   13.85   1
  -7   0   7  282.42   15.46   1
  -7   0   8   -9.08    7.74   1
  -7   0   8  -20.99    8.19   1
  -7   0   9   41.99    9.83   1
  -7   0   9   73.14   13.19   1
  -7   0  10   30.44    8.90   1
  -7   0  10  -16.17    9.25   1
  -7   0  11  608.63   25.21   1
  -7   0  11  529.85   28.57   1
  -7   0  12   30.85   10.46   1
  -7   0  12  -26.07   12.23   1
  -7   0  13   61.72   13.29   1
  -7   0  13  159.35   18.36   1
  -7   1   1    6.13    5.56   1
  -7   1   1   10.41    7.10   1
  -7   1   2  194.23   11.38   1
  -7   1   2  147.88    9.50   1
  -7   1   3  -10.09    6.42   1
  -7   1   3    5.81    7.30   1
  -7   1   3   10.39    9.52   1
  -7   1   4  122.48    8.81   1
  -7   1   4   84.66    7.31   1
  -7   1   5  101.05    8.43   1
  -7   1   5   80.34    8.12   1
  -7   1   5   78.21   10.55   1
  -7   1   6   28.57    7.08   1
  -7   1   6   27.47    9.63   1
  -7   1   7   45.58    8.61   1
  -7   1   7   37.16    8.14   1
  -7   1   7   37.27    7.97   1
  -7   1   8    8.52    8.84   1
  -7   1   8   29.85   10.90   1
  -7   1   8   26.57   11.41   1
  -7   1   9   17.09    9.46   1
  -7   1   9    2.63   12.11   1
  -7   1   9   23.34   11.77   1
  -7   1  10    3.07    8.81   1
  -7   1  10   -0.48    9.12   1
  -7   1  10   -4.06    8.13   1
  -7   1  10   -7.74    8.90   1
  -7   1  11   12.33    9.42   1
  -7   1  11   -3.16   10.01   1
  -7   1  11   15.22    9.34   1
  -7   1  12    5.23   11.62   1
  -7   1  12  -23.59   11.29   1
  -7   1  12  -12.38    9.83   1
  -7   1  13   13.42   12.02   1
  -7   1  13   -5.16   13.55   1
  -7   1  13   33.64   13.62   1
  -7   1  13   16.29   11.02   1
  -7   2   1  114.44    7.51   1
  -7   2   1  131.26   10.90   1
  -7   2   1   97.01    9.05   1
  -7   2   2  332.27   14.21   1
  -7   2   2  348.15   13.18   1
  -7   2   3   24.70    7.49   1
  -7   2   3   10.94    7.95   1
  -7   2   3   -5.66    9.72   1
  -7   2   4  255.33   11.96   1
  -7   2   4  295.48   12.66   1
  -7   2   5   52.57    7.21   1
  -7   2   5   42.63    8.90   1
  -7   2   6   14.60    6.72   1
  -7   2   6   -1.94    6.46   1
  -7   2   6   12.12    6.80   1
  -7   2   7   49.40    8.69   1
  -7   2   7   36.15    8.00   1
  -7   2   8  140.84   11.27   1
  -7   2   8  124.52   10.55   1
  -7   2   8  148.10   11.54   1
  -7   2   9   -2.85    7.85   1
  -7   2   9    5.53    8.74   1
  -7   2   9   18.10    8.34   1
  -7   2  10  120.32   13.58   1
  -7   2  10  155.64   12.52   1
  -7   2  10  163.47   14.99   1
  -7   2  11  285.24   17.32   1
  -7   2  11  343.25   17.64   1
  -7   2  12   35.55   11.40   1
  -7   2  12   54.23   12.24   1
  -7   2  13   10.24   11.17   1
  -7   2  13   21.91   13.25   1
  -7   2  13   20.25   15.14   1
  -7   3   1  264.64   11.31   1
  -7   3   1  304.91   14.49   1
  -7   3   1  270.94   11.33   1
  -7   3   2   56.06    7.70   1
  -7   3   2   45.29   10.00   1
  -7   3   2   33.39    8.45   1
  -7   3   3  107.34    9.65   1
  -7   3   3  125.56   11.84   1
  -7   3   4   19.83    6.08   1
  -7   3   4    5.83    5.59   1
  -7   3   4    4.43    7.75   1
  -7   3   5  516.39   18.57   1
  -7   3   5  574.26   20.74   1
  -7   3   6  120.87    9.14   1
  -7   3   6  157.05   10.07   1
  -7   3   6  138.84   11.83   1
  -7   3   7   52.87    7.65   1
  -7   3   7   38.41    7.86   1
  -7   3   8   44.36    8.25   1
  -7   3   8   47.32    8.75   1
  -7   3   8   20.64   11.04   1
  -7   3   9    2.17    8.29   1
  -7   3   9   17.25    8.43   1
  -7   3  10   48.97   10.06   1
  -7   3  10   48.57   10.08   1
  -7   3  10   51.78   10.04   1
  -7   3  11   78.98   11.25   1
  -7   3  11   67.29   11.20   1
  -7   3  11  117.75   16.71   1
  -7   3  12   51.88   11.02   1
  -7   3  12   60.09   12.24   1
  -7   3  12   53.11   10.65   1
  -7   3  13   20.73   12.16   1
  -7   3  13   11.99   12.55   1
  -7   4   1  450.69   16.12   1
  -7   4   1  465.58   14.38   1
  -7   4   2   71.16    8.65   1
  -7   4   2   45.65   10.70   1
  -7   4   2   45.20    8.40   1
  -7   4   3  106.50   11.96   1
  -7   4   3  133.37   10.44   1
  -7   4   4   93.99    8.17   1
  -7   4   4   98.61    7.37   1
  -7   4   4   81.79    9.32   1
  -7   4   5   -7.09    6.17   1
  -7   4   5  -11.53    8.88   1
  -7   4   6   11.45    6.73   1
  -7   4   6   14.27    6.60   1
  -7   4   6    0.63    9.20   1
  -7   4   7   17.06    6.90   1
  -7   4   7    9.50    6.95   1
  -7   4   8  272.65   14.98   1
  -7   4   8  263.60   15.75   1
  -7   4   9  119.07   11.18   1
  -7   4   9  123.08   10.84   1
  -7   4  10   59.18   10.27   1
  -7   4  10   75.02    9.97   1
  -7   4  11   25.27   10.38   1
  -7   4  11    9.92    7.94   1
  -7   4  11   13.27    8.62   1
  -7   4  12   20.71   10.15   1
  -7   4  12    7.47   12.27   1
  -7   4  12   35.52    9.61   1
  -7   5   1  241.33   10.96   1
  -7   5   1  249.94    9.37   1
  -7   5   1  263.17   13.74   1
  -7   5   2  -11.33    6.41   1
  -7   5   2    2.92    7.54   1
  -7   5   2    5.47    5.32   1
  -7   5   3  122.99    9.48   1
  -7   5   3  135.01    9.13   1
  -7   5   3  135.90    8.98   1
  -7   5   4  108.67    8.09   1
  -7   5   4  109.07    8.87   1
  -7   5   5   -3.82    5.74   1
  -7   5   5   -8.13    8.30   1
  -7   5   5    2.54    7.50   1
  -7   5   6   84.02    8.59   1
  -7   5   6   89.86    8.97   1
  -7   5   7  361.31   16.51   1
  -7   5   7  371.74   15.26   1
  -7   5   8  265.13   13.34   1
  -7   5   8  241.95   16.07   1
  -7   5   8  276.01   16.42   1
  -7   5   9   69.23    8.64   1
  -7   5   9   68.04   13.04   1
  -7   5  10  -24.05    9.24   1
  -7   5  10  -10.35    8.00   1
  -7   5  11   -4.04   10.10   1
  -7   5  11    6.49    7.85   1
  -7   5  11    6.35   13.48   1
  -7   5  12  198.56   16.26   1
  -7   5  12  231.51   14.69   1
  -7   6   1  446.74   20.48   1
  -7   6   1  397.34   15.61   1
  -7   6   1  430.95   16.96   1
  -7   6   2  310.59   13.01   1
  -7   6   2  313.93   11.00   1
  -7   6   3   18.25    8.77   1
  -7   6   3   23.31    5.90   1
  -7   6   4    1.53    6.43   1
  -7   6   4    0.20    4.86   1
  -7   6   4    2.40    8.91   1
  -7   6   5   68.66    8.11   1
  -7   6   5   78.31    7.29   1
  -7   6   5   71.04    7.14   1
  -7   6   6   16.73    6.70   1
  -7   6   6   22.21    6.48   1
  -7   6   7   12.00    6.36   1
  -7   6   7   26.34    6.72   1
  -7   6   7   16.92    7.04   1
  -7   6   8  389.52   17.62   1
  -7   6   8  440.00   17.71   1
  -7   6   9  131.26   11.97   1
  -7   6   9  120.87   10.62   1
  -7   6  10   80.25   11.03   1
  -7   6  10  111.35   12.04   1
  -7   6  10   78.46   10.28   1
  -7   6  11   13.09    9.61   1
  -7   6  11   -7.25    8.80   1
  -7   6  11  -14.14    8.55   1
  -7   6  12  -16.09   14.96   1
  -7   6  12   -1.12   15.67   1
  -7   7   1    4.58    8.63   1
  -7   7   1   20.65    4.54   1
  -7   7   1   27.35   15.96   1
  -7   7   1   21.93    7.95   1
  -7   7   2  198.46   12.77   1
  -7   7   2  208.01   12.52   1
  -7   7   3  361.47   15.25   1
  -7   7   3  334.72   12.10   1
  -7   7   4   48.10    8.14   1
  -7   7   4   37.74    5.95   1
  -7   7   4   24.00   10.80   1
  -7   7   5   46.15    7.15   1
  -7   7   5   43.18    5.86   1
  -7   7   6   20.38    8.16   1
  -7   7   6   37.64    7.71   1
  -7   7   7  245.14   14.24   1
  -7   7   7  221.01   15.29   1
  -7   7   8  -23.02    7.82   1
  -7   7   8   -6.46    6.73   1
  -7   7   9    0.41    7.79   1
  -7   7   9    8.57    9.04   1
  -7   7  10  101.95   10.99   1
  -7   7  10   94.85    9.45   1
  -7   7  11  404.55   22.79   1
  -7   7  12   33.61   11.43   1
  -7   7  12   26.54    8.92   1
  -7   8   1  -28.46   16.25   1
  -7   8   1  -10.95   13.06   1
  -7   8   2  476.49   22.36   1
  -7   8   2  515.95   18.69   1
  -7   8   2  497.51   14.59   1
  -7   8   2  528.64   22.84   1
  -7   8   3    6.50   10.42   1
  -7   8   3   -6.91    8.17   1
  -7   8   4   47.58    9.62   1
  -7   8   4   40.22   11.50   1
  -7   8   5   22.44    8.15   1
  -7   8   5    6.40    4.65   1
  -7   8   6   24.30    8.74   1
  -7   8   6   21.25    8.82   1
  -7   8   6   13.93    7.66   1
  -7   8   7   28.53    8.68   1
  -7   8   7   28.04    6.22   1
  -7   8   8  296.68   16.15   1
  -7   8   8  238.54   11.54   1
  -7   8   9  304.28   16.57   1
  -7   8   9  297.48   17.07   1
  -7   8   9  287.23   13.33   1
  -7   8  10  143.90   12.83   1
  -7   8  10  120.51   13.65   1
  -7   8  11    7.09   10.87   1
  -7   8  11    2.88   14.73   1
  -7   8  11  -25.41   10.63   1
  -7   8  12   21.33   11.40   1
  -7   8  12   -6.51   10.66   1
  -7   8  12   -8.51    7.88   1
  -7   9   1   31.21   12.48   1
  -7   9   1   14.65    7.78   1
  -7   9   1   16.67    3.79   1
  -7   9   2    0.97   12.47   1
  -7   9   2   24.87    8.62   1
  -7   9   2   10.94    6.93   1
  -7   9   3  -10.20   13.23   1
  -7   9   3   -6.48   13.99   1
  -7   9   4   28.66   13.24   1
  -7   9   4    0.36    7.58   1
  -7   9   4  -20.01   12.17   1
  -7   9   4   16.09    8.70   1
  -7   9   5   24.49    8.83   1
  -7   9   5    6.25    4.41   1
  -7   9   5  -11.75   10.45   1
  -7   9   6  117.48    7.71   1
  -7   9   6  121.03   15.17   1
  -7   9   7    0.00    7.99   1
  -7   9   7   31.74    6.58   1
  -7   9   8    3.85    8.65   1
  -7   9   8   10.33    6.62   1
  -7   9   8    3.06   13.61   1
  -7   9   9   51.20   11.48   1
  -7   9   9   56.08    8.03   1
  -7   9   9   60.37   15.19   1
  -7   9  10   -8.85    9.40   1
  -7   9  10   -0.84    7.26   1
  -7   9  11  141.98   13.95   1
  -7   9  11  164.95   11.42   1
  -7  10   1  -15.87    8.99   1
  -7  10   1   -1.82    7.28   1
  -7  10   1   16.40    7.49   1
  -7  10   1    0.52    3.31   1
  -7  10   2   15.08   13.76   1
  -7  10   2   13.06    4.03   1
  -7  10   2    8.09   10.07   1
  -7  10   2   29.78   11.28   1
  -7  10   3  230.12   13.10   1
  -7  10   3  201.67   12.51   1
  -7  10   3  223.68   10.08   1
  -7  10   4  137.21   11.33   1
  -7  10   4  138.74   11.43   1
  -7  10   5  108.89   15.71   1
  -7  10   5  109.88   14.69   1
  -7  10   5  108.60    7.71   1
  -7  10   6  110.01   11.11   1
  -7  10   6  113.32    7.01   1
  -7  10   7  394.71   20.19   1
  -7  10   7  344.75   18.04   1
  -7  10   8   -7.92   10.26   1
  -7  10   8  -20.06    9.80   1
  -7  10   8    1.64    5.64   1
  -7  10   9  193.08   14.91   1
  -7  10   9  163.85   17.92   1
  -7  10  10   36.87    7.60   1
  -7  10  10   52.61   17.96   1
  -7  10  11   -6.71   10.32   1
  -7  10  11    7.95   12.85   1
  -7  10  11    0.85   10.22   1
  -7  11   1  411.74   16.93   1
  -7  11   1  393.17   11.65   1
  -7  11   2  147.60   13.19   1
  -7  11   2  127.94    9.68   1
  -7  11   3   55.76    9.89   1
  -7  11   3   34.82    7.80   1
  -7  11   3   65.03   20.72   1
  -7  11   3   42.78    6.80   1
  -7  11   4  239.24   18.59   1
  -7  11   4  196.03   12.55   1
  -7  11   5  784.73   33.43   1
  -7  11   5  614.62   24.07   1
  -7  11   6  739.56   33.73   1
  -7  11   6  595.21   25.08   1
  -7  11   7  469.41   22.44   1
  -7  11   7  437.32   22.03   1
  -7  11   8   18.28   12.34   1
  -7  11   8   21.21    9.84   1
  -7  11   8   18.35    5.45   1
  -7  11   9   19.36   11.31   1
  -7  11   9   57.06   17.14   1
  -7  11  10   12.15   11.10   1
  -7  11  10    2.87    5.99   1
  -7  11  10  -16.98   16.98   1
  -7  11  11    8.18   13.05   1
  -7  11  11   34.34    7.73   1
  -7  12   1  174.86    6.83   1
  -7  12   1  156.36   12.74   1
  -7  12   2  157.76   11.43   1
  -7  12   2  142.48   10.02   1
  -7  12   3   94.74   13.44   1
  -7  12   3   73.24    5.36   1
  -7  12   4  226.79   13.21   1
  -7  12   4  218.60    9.03   1
  -7  12   5  125.55   11.59   1
  -7  12   5  142.52    6.83   1
  -7  12   6  -18.86   17.55   1
  -7  12   6  -12.95    8.94   1
  -7  12   6    4.88    7.32   1
  -7  12   6   -9.26    4.43   1
  -7  12   7   98.69   12.85   1
  -7  12   7   48.93   12.38   1
  -7  12   8   28.38   11.38   1
  -7  12   8   12.40    9.82   1
  -7  12   8   31.81    5.89   1
  -7  12   9   -4.03   19.98   1
  -7  12   9   14.03   10.26   1
  -7  12   9    7.72    5.62   1
  -7  12   9   58.07   18.50   1
  -7  12  10   63.73   23.34   1
  -7  12  10   85.26   14.84   1
  -7  12  10   48.84    7.12   1
  -7  12  10   57.39   18.52   1
  -7  13   1  100.36   12.99   1
  -7  13   1   58.15   12.65   1
  -7  13   1   92.02    6.67   1
  -7  13   2   21.81    7.64   1
  -7  13   2   31.81   13.77   1
  -7  13   2   12.94    9.17   1
  -7  13   3  216.68   15.82   1
  -7  13   3  204.71    7.94   1
  -7  13   4   14.14    8.88   1
  -7  13   4   -1.17    7.40   1
  -7  13   4    6.22   10.50   1
  -7  13   5   40.82    9.28   1
  -7  13   5   35.04    5.33   1
  -7  13   6   11.10   18.11   1
  -7  13   6    3.17    9.07   1
  -7  13   6    5.70    6.51   1
  -7  13   7  667.34   32.14   1
  -7  13   7  422.37   21.33   1
  -7  13   8   35.89   21.39   1
  -7  13   8   36.84   12.86   1
  -7  13   8   17.61    9.31   1
  -7  13   8   23.41    5.34   1
  -7  13   9   33.50   10.85   1
  -7  13   9   13.72    5.10   1
  -7  13  10    2.89   24.26   1
  -7  13  10   13.67   14.86   1
  -7  13  10   15.88    5.94   1
  -7  14   1    7.14    7.70   1
  -7  14   1    2.30    4.02   1
  -7  14   1  -18.55    9.63   1
  -7  14   2   14.24    9.61   1
  -7  14   2   24.22   10.50   1
  -7  14   2   25.98    7.37   1
  -7  14   3   78.29   12.41   1
  -7  14   3   70.06    8.99   1
  -7  14   3   66.86    5.21   1
  -7  14   3   97.81   15.17   1
  -7  14   4   61.13   13.36   1
  -7  14   4   59.61    9.24   1
  -7  14   4   64.37    7.16   1
  -7  14   5  112.51   12.29   1
  -7  14   5  106.65   11.50   1
  -7  14   5  121.58    7.11   1
  -7  14   6    1.90   19.97   1
  -7  14   6   16.66    8.80   1
  -7  14   6   -3.70    5.75   1
  -7  14   6    2.93    5.30   1
  -7  14   7   85.69   22.96   1
  -7  14   7   39.96   12.60   1
  -7  14   7   53.43   11.21   1
  -7  14   8  -24.24   21.56   1
  -7  14   8  -12.78    8.36   1
  -7  14   9   86.59   24.61   1
  -7  14   9  106.21   21.13   1
  -7  15   1  130.57   13.63   1
  -7  15   1  130.89    6.07   1
  -7  15   1  129.37   10.21   1
  -7  15   1  127.18   13.31   1
  -7  15   2  109.49   11.34   1
  -7  15   2  110.11   12.13   1
  -7  15   2  128.41   11.44   1
  -7  15   2   98.17    6.00   1
  -7  15   3   79.07   16.03   1
  -7  15   3  110.16   16.35   1
  -7  15   4  338.63   17.17   1
  -7  15   4  355.48   19.51   1
  -7  15   4  381.85   20.32   1
  -7  15   5   11.13   10.24   1
  -7  15   5    7.50    8.39   1
  -7  15   5  -18.93    8.88   1
  -7  15   5   -7.40    4.89   1
  -7  15   6  -14.94   10.13   1
  -7  15   6   19.88    9.01   1
  -7  15   6   -7.53    7.10   1
  -7  15   6    1.45    3.55   1
  -7  15   7    5.70   11.92   1
  -7  15   7   -2.57    9.25   1
  -7  15   7    5.00    6.82   1
  -7  15   7   11.81    5.75   1
  -7  15   8   13.25   24.30   1
  -7  15   8   40.70    9.52   1
  -7  15   8   22.21    4.83   1
  -7  15   8   24.58   16.22   1
  -7  15   9   41.35   15.25   1
  -7  15   9   34.30   11.49   1
  -7  15   9    8.30    4.98   1
  -7  15   9  -22.82   36.43   1
  -7  16   1  192.95   19.40   1
  -7  16   1  205.77   15.84   1
  -7  16   1  219.01    8.71   1
  -7  16   2   27.41    8.75   1
  -7  16   2   11.53   12.76   1
  -7  16   2   20.89    8.37   1
  -7  16   3   21.96   10.44   1
  -7  16   3   24.21   11.63   1
  -7  16   3    7.86    8.89   1
  -7  16   3   14.79    4.91   1
  -7  16   4   18.59   11.44   1
  -7  16   4   34.31   12.99   1
  -7  16   4   -1.81   14.26   1
  -7  16   4   -0.54    7.52   1
  -7  16   5   36.42   10.31   1
  -7  16   5   14.60   11.45   1
  -7  16   5   56.00   14.11   1
  -7  16   5   45.36    7.56   1
  -7  16   6   -0.97   11.16   1
  -7  16   6   30.78   13.82   1
  -7  16   6   20.55    5.64   1
  -7  16   7   50.25   12.12   1
  -7  16   7   38.94    5.20   1
  -7  16   7   35.78   14.53   1
  -7  16   8   64.63   14.43   1
  -7  16   8    6.73   18.25   1
  -7  16   8   51.74   14.02   1
  -7  16   8   31.17    7.08   1
  -7  17   1  304.67   14.48   1
  -7  17   1  340.70   19.80   1
  -7  17   2    6.97    8.48   1
  -7  17   2   33.19   12.23   1
  -7  17   2   15.94   10.28   1
  -7  17   3  239.97   18.72   1
  -7  17   3  297.09   18.40   1
  -7  17   4    4.75    8.31   1
  -7  17   4    1.36    8.64   1
  -7  17   4   -0.00   10.16   1
  -7  17   5   12.36    9.72   1
  -7  17   5   36.71   11.04   1
  -7  17   5   18.41   11.35   1
  -7  17   5   13.71    5.76   1
  -7  17   6    5.56   10.12   1
  -7  17   6    5.56    4.25   1
  -7  17   6   36.38   14.46   1
  -7  17   6   -4.38   17.38   1
  -7  17   7   11.08   12.11   1
  -7  17   7   12.44   11.36   1
  -7  17   7   28.01   10.48   1
  -7  17   7    9.57    4.61   1
  -7  18   1   60.06    9.73   1
  -7  18   1   56.33   13.57   1
  -7  18   1   32.21   13.56   1
  -7  18   2   28.32    3.84   1
  -7  18   2   27.07   13.35   1
  -7  18   2   57.96   19.21   1
  -7  18   2    2.08   14.01   1
  -7  18   3   23.50   10.09   1
  -7  18   3   19.48   13.77   1
  -7  18   3   -3.04   14.87   1
  -7  18   4   22.82    8.39   1
  -7  18   4   -1.91   11.45   1
  -7  18   4    7.74   10.83   1
  -7  18   4   -1.72    4.59   1
  -7  18   5   20.49   10.51   1
  -7  18   5   16.65   12.10   1
  -7  18   5    0.10    7.64   1
  -7  18   6   29.18   11.03   1
  -7  18   6   42.04   13.23   1
  -7  18   6   16.67   13.51   1
  -7  19   1   12.79    4.64   1
  -7  19   1  -10.90   11.48   1
  -7  19   2    5.14   10.25   1
  -7  19   2   20.26   14.62   1
  -7  19   2   22.08   11.38   1
  -7  19   2    4.18    4.18   1
  -7  19   3    0.70   11.09   1
  -7  19   3   14.02   15.46   1
  -7  19   3   15.47   11.66   1
  -7  19   3   -1.37    5.80   1
  -7  19   4    5.98    4.52   1
  -7  19   4    2.95   12.24   1
  -7  19   4    1.00   17.37   1
  -6   0   1    0.33    4.73   1
  -6   0   1   18.20    5.68   1
  -6   0   2   66.59    6.14   1
  -6   0   2   63.99    5.81   1
  -6   0   3   27.30    5.37   1
  -6   0   3    1.42    4.66   1
  -6   0   4  279.77   11.61   1
  -6   0   4  279.33   11.92   1
  -6   0   5   -3.04    6.07   1
  -6   0   5    0.98    5.62   1
  -6   0   6  292.12   13.13   1
  -6   0   6  342.62   15.42   1
  -6   0   7   24.12    6.81   1
  -6   0   7   14.64    6.44   1
  -6   0   8  408.30   17.03   1
  -6   0   8  344.67   16.38   1
  -6   0   9    3.79    7.18   1
  -6   0   9   -1.72    6.52   1
  -6   0  10   27.84    9.06   1
  -6   0  10   54.99    8.67   1
  -6   0  11    8.55    8.20   1
  -6   0  11    8.82    7.63   1
  -6   0  12   41.56   10.26   1
  -6   0  12  134.66   14.83   1
  -6   0  13    6.74    9.13   1
  -6   0  13  -18.71    9.60   1
  -6   0  14   -1.07   10.67   1
  -6   0  14   53.20   13.98   1
  -6   1   1 1996.68   49.12   1
  -6   1   1 2210.03   60.15   1
  -6   1   1 2065.12   50.95   1
  -6   1   2  130.02    7.17   1
  -6   1   2  124.36    7.11   1
  -6   1   3  558.81   17.56   1
  -6   1   3  574.24   20.26   1
  -6   1   3  566.85   17.77   1
  -6   1   4   33.58    5.72   1
  -6   1   4   26.79    5.23   1
  -6   1   4   26.91    5.66   1
  -6   1   5 1894.53   51.10   1
  -6   1   5 2033.62   59.55   1
  -6   1   5 1972.83   54.55   1
  -6   1   6  107.64    8.61   1
  -6   1   6   94.88    9.97   1
  -6   1   7 1264.12   38.64   1
  -6   1   7 1273.65   37.79   1
  -6   1   8    7.26    6.97   1
  -6   1   8   24.70    7.09   1
  -6   1   8   18.05    7.11   1
  -6   1   9  176.59   11.94   1
  -6   1   9  160.39   11.23   1
  -6   1   9  195.72   11.59   1
  -6   1  10  254.72   14.62   1
  -6   1  10  237.49   13.55   1
  -6   1  10  250.04   14.37   1
  -6   1  11  136.64   11.41   1
  -6   1  11  169.73   12.26   1
  -6   1  11  158.10   15.34   1
  -6   1  12   35.87    8.73   1
  -6   1  12   35.45    9.55   1
  -6   1  12   31.12    8.64   1
  -6   1  12   35.86    9.41   1
  -6   1  13    2.40   10.41   1
  -6   1  13    4.00    9.49   1
  -6   1  13    2.34    8.41   1
  -6   1  13   -2.71    8.51   1
  -6   1  14   15.14    9.68   1
  -6   1  14  -15.96   10.83   1
  -6   1  14   -7.05    9.40   1
  -6   1  14   -0.57   16.24   1
  -6   2   1   44.84    6.45   1
  -6   2   1   33.55    5.59   1
  -6   2   1   19.39    8.42   1
  -6   2   2  964.27   26.46   1
  -6   2   2  972.00   27.60   1
  -6   2   3    6.26    6.50   1
  -6   2   3    9.66    6.52   1
  -6   2   3    8.42    6.98   1
  -6   2   4  199.82   10.51   1
  -6   2   4  178.74    9.20   1
  -6   2   5   -2.19    5.34   1
  -6   2   5   -1.53    5.60   1
  -6   2   5   -1.02    5.35   1
  -6   2   5    2.39    5.73   1
  -6   2   6  256.50   11.97   1
  -6   2   6  281.31   13.70   1
  -6   2   6  236.45   11.66   1
  -6   2   6  246.87   11.84   1
  -6   2   7   73.05    7.95   1
  -6   2   7   83.56    8.57   1
  -6   2   7   81.19    8.13   1
  -6   2   7   59.54    8.79   1
  -6   2   8    2.06    6.46   1
  -6   2   8  -13.56    6.96   1
  -6   2   8    0.90    7.49   1
  -6   2   8   18.50    9.93   1
  -6   2   9    9.39    7.81   1
  -6   2   9   -3.96    7.57   1
  -6   2   9   -0.97    7.66   1
  -6   2  10  -13.76    8.27   1
  -6   2  10  -10.15    8.44   1
  -6   2  11   85.67    9.80   1
  -6   2  11   74.00   10.66   1
  -6   2  11   67.32    9.69   1
  -6   2  12   22.30    8.68   1
  -6   2  12    9.08    8.20   1
  -6   2  12   13.18    8.74   1
  -6   2  13   49.03   11.26   1
  -6   2  13   36.56    9.65   1
  -6   2  13   44.34   13.70   1
  -6   2  13   21.09   13.16   1
  -6   2  14   -2.55   11.07   1
  -6   2  14   17.77    8.52   1
  -6   2  14   12.67   14.31   1
  -6   3   1  448.08   13.99   1
  -6   3   1  500.45   17.32   1
  -6   3   2   -0.80    3.81   1
  -6   3   2    0.78    4.09   1
  -6   3   3  212.31    9.72   1
  -6   3   3  194.04    9.07   1
  -6   3   3  225.33    9.86   1
  -6   3   4  286.11   11.89   1
  -6   3   4  281.08   11.57   1
  -6   3   5    5.26    5.26   1
  -6   3   5   -2.87    5.75   1
  -6   3   5   18.26    7.65   1
  -6   3   6  233.46   11.75   1
  -6   3   6  240.43   11.73   1
  -6   3   6  242.46   11.83   1
  -6   3   7  352.10   17.38   1
  -6   3   7  327.40   15.63   1
  -6   3   8  460.64   21.81   1
  -6   3   8  410.26   16.86   1
  -6   3   8  400.86   16.69   1
  -6   3   9   50.43    7.64   1
  -6   3   9   63.80    8.98   1
  -6   3   9   39.01   10.63   1
  -6   3  10  903.00   40.84   1
  -6   3  10  800.63   27.47   1
  -6   3  11  224.83   13.80   1
  -6   3  11  250.71   14.13   1
  -6   3  11  250.81   16.38   1
  -6   3  12   63.74    9.35   1
  -6   3  12   77.39    9.89   1
  -6   3  13    0.40    8.46   1
  -6   3  13   25.00   11.54   1
  -6   3  14   14.23    9.89   1
  -6   3  14    2.02   10.60   1
  -6   3  14  -11.81   11.30   1
  -6   4   1  200.72   10.11   1
  -6   4   1  190.37    8.85   1
  -6   4   1  221.44    9.98   1
  -6   4   2   61.02    6.20   1
  -6   4   2   52.63    5.27   1
  -6   4   2   44.29    4.75   1
  -6   4   3   84.70    7.23   1
  -6   4   3   78.04    6.23   1
  -6   4   4  317.22   13.17   1
  -6   4   4  343.08   13.30   1
  -6   4   4  317.45   12.24   1
  -6   4   5  151.77    8.89   1
  -6   4   5  126.10   10.18   1
  -6   4   6  609.80   21.24   1
  -6   4   6  653.19   22.33   1
  -6   4   6  675.61   22.34   1
  -6   4   7  142.24    9.29   1
  -6   4   7  141.99    9.52   1
  -6   4   7  124.67    9.22   1
  -6   4   8  141.15   10.63   1
  -6   4   8  155.90   10.24   1
  -6   4   8  155.57   10.56   1
  -6   4   9   -2.97    6.68   1
  -6   4   9    9.72    7.85   1
  -6   4  10    4.84    7.95   1
  -6   4  10   35.16    8.32   1
  -6   4  11   -5.44    7.53   1
  -6   4  11   -4.15    7.67   1
  -6   4  12  655.00   26.32   1
  -6   4  13   -1.63    8.54   1
  -6   4  13    5.24    8.10   1
  -6   4  13    3.29    7.23   1
  -6   4  14   -3.89    9.50   1
  -6   4  14   12.30   11.27   1
  -6   4  14    9.96    9.30   1
  -6   5   1  194.63    9.22   1
  -6   5   1  227.91    8.58   1
  -6   5   2   15.20    6.08   1
  -6   5   2   -2.22    4.65   1
  -6   5   2    2.60    5.33   1
  -6   5   3  318.45   13.22   1
  -6   5   3  343.45   13.20   1
  -6   5   3  297.88   11.49   1
  -6   5   4   22.20    6.37   1
  -6   5   4   13.53    5.69   1
  -6   5   5   48.33    6.90   1
  -6   5   5   39.12    8.00   1
  -6   5   6   79.62    7.94   1
  -6   5   6   73.06   10.77   1
  -6   5   7  795.56   27.29   1
  -6   5   7  723.58   23.59   1
  -6   5   8   10.29    6.62   1
  -6   5   8   11.54    8.93   1
  -6   5   9  361.91   16.98   1
  -6   5   9  345.91   15.03   1
  -6   5  10  301.08   15.23   1
  -6   5  10  332.98   16.23   1
  -6   5  10  284.00   13.56   1
  -6   5  11  349.94   17.10   1
  -6   5  11  364.52   16.00   1
  -6   5  12  -14.20    9.07   1
  -6   5  12    7.32    7.78   1
  -6   5  13   -2.07    9.53   1
  -6   5  13   -0.49   12.41   1
  -6   5  13   -7.57   11.17   1
  -6   5  14   15.32   10.07   1
  -6   5  14    7.30    9.39   1
  -6   5  14    6.45    8.33   1
  -6   6   1    6.81    9.84   1
  -6   6   1   11.21    8.90   1
  -6   6   1   -3.34    6.04   1
  -6   6   2   83.70    7.62   1
  -6   6   2   79.20    7.10   1
  -6   6   3   74.83    7.85   1
  -6   6   3   79.26    5.72   1
  -6   6   4  888.79   27.85   1
  -6   6   4  883.00   24.84   1
  -6   6   5  382.40   16.07   1
  -6   6   5  342.57   14.79   1
  -6   6   5  339.59   13.73   1
  -6   6   6  663.89   23.62   1
  -6   6   6  677.64   24.20   1
  -6   6   7  397.10   17.23   1
  -6   6   7  383.25   14.70   1
  -6   6   8   32.31    7.87   1
  -6   6   8   20.42    6.33   1
  -6   6   9  153.67   11.12   1
  -6   6   9  183.10   12.49   1
  -6   6   9  145.12   12.11   1
  -6   6  10    6.34    7.09   1
  -6   6  10    0.00    7.83   1
  -6   6  10   13.40   10.71   1
  -6   6  11  487.95   22.96   1
  -6   6  11  498.17   20.57   1
  -6   6  12  254.87   15.47   1
  -6   6  12  228.13   12.76   1
  -6   6  13   -9.52    8.53   1
  -6   6  13   -3.97    7.32   1
  -6   6  13  -21.72   13.28   1
  -6   6  14   25.03    8.06   1
  -6   6  14   53.30   15.55   1
  -6   7   1  247.01   14.17   1
  -6   7   1  295.01   13.47   1
  -6   7   1  277.31   13.59   1
  -6   7   2   69.71    7.09   1
  -6   7   2   60.07    7.33   1
  -6   7   2   64.30    4.37   1
  -6   7   3  396.08   15.21   1
  -6   7   3  391.53   16.46   1
  -6   7   4   59.25    7.97   1
  -6   7   4   80.92    7.88   1
  -6   7   4   82.30    5.95   1
  -6   7   5  163.12   10.82   1
  -6   7   5  172.41   10.50   1
  -6   7   5  191.14   10.08   1
  -6   7   6   -2.33    8.31   1
  -6   7   6    5.70    7.37   1
  -6   7   7   19.54    8.74   1
  -6   7   7   14.25    8.04   1
  -6   7   7    5.60    5.82   1
  -6   7   8  231.67   11.33   1
  -6   7   8  238.72   16.01   1
  -6   7   9 1144.92   40.29   1
  -6   7  10  202.78   13.00   1
  -6   7  10  211.18   14.38   1
  -6   7  11   71.89   10.21   1
  -6   7  11   88.56    8.98   1
  -6   7  12   77.21   10.85   1
  -6   7  12   79.99   11.18   1
  -6   7  12   82.87    8.91   1
  -6   7  13   15.02    9.72   1
  -6   7  13   -2.09    8.36   1
  -6   7  13   -1.76    6.76   1
  -6   8   1   42.73   10.23   1
  -6   8   1   48.32    6.25   1
  -6   8   1   59.30    6.02   1
  -6   8   1   65.36    6.27   1
  -6   8   2  141.08    8.27   1
  -6   8   2  165.88    9.37   1
  -6   8   2  150.84    6.89   1
  -6   8   3  607.93   20.32   1
  -6   8   3  648.18   21.79   1
  -6   8   4  461.96   17.35   1
  -6   8   4  403.10   16.67   1
  -6   8   5  178.06   11.73   1
  -6   8   5  161.77   10.24   1
  -6   8   5  151.81    8.87   1
  -6   8   6  130.76   10.91   1
  -6   8   6  146.05    8.06   1
  -6   8   7  409.81   18.96   1
  -6   8   7  371.67   17.33   1
  -6   8   7  353.35   13.43   1
  -6   8   8   65.39   10.21   1
  -6   8   8   67.57    7.14   1
  -6   8   9   16.05    9.53   1
  -6   8   9   19.03    6.42   1
  -6   8   9   14.80   12.47   1
  -6   8  10  245.24   15.62   1
  -6   8  10  168.86   10.31   1
  -6   8  11  159.73   12.40   1
  -6   8  11  158.72   11.90   1
  -6   8  12   59.34   11.67   1
  -6   8  12   64.45   11.68   1
  -6   8  12   48.15    7.55   1
  -6   8  13   13.89   10.15   1
  -6   8  13   26.84   11.50   1
  -6   8  13   29.21    7.91   1
  -6   9   1   21.11    5.73   1
  -6   9   1   26.56    3.84   1
  -6   9   1   32.91   15.41   1
  -6   9   2   44.57   15.59   1
  -6   9   2   26.48    7.65   1
  -6   9   3   23.14    5.51   1
  -6   9   3   37.50   15.88   1
  -6   9   3   18.69    4.76   1
  -6   9   4   88.80    7.84   1
  -6   9   4   97.82    5.87   1
  -6   9   5  576.28   21.10   1
  -6   9   5  535.00   17.10   1
  -6   9   6  112.97   10.25   1
  -6   9   6   93.30    9.42   1
  -6   9   6  106.55    7.29   1
  -6   9   7  469.13   19.41   1
  -6   9   7  405.97   14.65   1
  -6   9   8   42.48   10.28   1
  -6   9   8   45.39    8.29   1
  -6   9   9  536.56   23.44   1
  -6   9   9  544.22   23.47   1
  -6   9  10  388.11   19.71   1
  -6   9  10  379.85   19.82   1
  -6   9  11  324.04   18.43   1
  -6   9  11  326.50   14.18   1
  -6   9  12   -6.51   12.51   1
  -6   9  12   15.17    9.62   1
  -6   9  13    2.89   11.56   1
  -6   9  13  -13.84   10.93   1
  -6   9  13    7.08    6.81   1
  -6  10   1   36.30    3.91   1
  -6  10   1   23.51   11.85   1
  -6  10   1   41.25   10.39   1
  -6  10   2   34.09   11.95   1
  -6  10   2   28.44    4.24   1
  -6  10   2   47.29    8.53   1
  -6  10   3   32.54   12.48   1
  -6  10   3   27.85    6.56   1
  -6  10   3   29.47    4.80   1
  -6  10   4  631.23   21.67   1
  -6  10   4  581.19   16.56   1
  -6  10   4  622.86   21.78   1
  -6  10   5   34.14    7.07   1
  -6  10   5   22.66    5.84   1
  -6  10   6    7.39    7.74   1
  -6  10   6   12.84    4.58   1
  -6  10   7  568.01   22.60   1
  -6  10   7  509.17   16.96   1
  -6  10   8   -9.75    9.33   1
  -6  10   8   10.52    7.79   1
  -6  10   8    4.41    5.25   1
  -6  10   9   24.84   11.31   1
  -6  10   9   31.94    8.65   1
  -6  10   9   33.54    6.37   1
  -6  10  10   47.39    7.03   1
  -6  10  10   40.21   13.46   1
  -6  10  11  187.05   15.53   1
  -6  10  11  163.80    9.73   1
  -6  10  12   75.51    7.74   1
  -6  10  12   61.61   14.71   1
  -6  10  13   -5.54    9.56   1
  -6  10  13   -3.59   12.58   1
  -6  11   1   94.42   10.40   1
  -6  11   1   96.90    9.64   1
  -6  11   1   90.57    8.28   1
  -6  11   2  209.68   11.08   1
  -6  11   2  189.98   10.03   1
  -6  11   2  214.91   11.28   1
  -6  11   3   53.40   13.57   1
  -6  11   3   45.57    6.40   1
  -6  11   3   44.97    4.78   1
  -6  11   4  168.43    9.99   1
  -6  11   4  150.42    6.53   1
  -6  11   5    3.06   13.25   1
  -6  11   5    1.94    6.77   1
  -6  11   5   -5.06    5.07   1
  -6  11   5   -1.80    3.90   1
  -6  11   6  436.94   22.57   1
  -6  11   6  383.69   17.08   1
  -6  11   6  393.79   16.50   1
  -6  11   7  102.37   10.93   1
  -6  11   7  125.71    9.53   1
  -6  11   7  106.08    6.84   1
  -6  11   8  107.55    7.03   1
  -6  11   8  171.73   16.04   1
  -6  11   9   -6.59   10.82   1
  -6  11   9   -5.22    5.22   1
  -6  11   9  -34.20   10.95   1
  -6  11  10  379.22   14.66   1
  -6  11  10  362.54   20.72   1
  -6  11  11  100.32   14.61   1
  -6  11  11  123.96    8.60   1
  -6  11  11  136.23   17.15   1
  -6  11  12    0.57   11.98   1
  -6  11  12   17.61   15.41   1
  -6  11  12   24.79    8.69   1
  -6  11  13   17.90   13.59   1
  -6  12   1    1.02    7.90   1
  -6  12   1   11.56    7.97   1
  -6  12   1    3.15    3.42   1
  -6  12   1   19.37    8.31   1
  -6  12   2  325.04   10.09   1
  -6  12   2  338.59   14.98   1
  -6  12   3   13.57    7.09   1
  -6  12   3   -2.59    6.62   1
  -6  12   3    9.74    4.36   1
  -6  12   3    6.59    2.90   1
  -6  12   4   30.53   13.96   1
  -6  12   4    4.45    5.29   1
  -6  12   4    9.14    3.39   1
  -6  12   4   23.36    9.83   1
  -6  12   5  -18.81   13.85   1
  -6  12   5    7.20    3.39   1
  -6  12   5   22.49   10.35   1
  -6  12   5   24.82    8.63   1
  -6  12   6   87.00    9.98   1
  -6  12   6   68.24    8.78   1
  -6  12   7   93.83   16.17   1
  -6  12   7   94.50    9.84   1
  -6  12   7   95.01    6.45   1
  -6  12   8  -14.03    9.65   1
  -6  12   8   35.73   22.00   1
  -6  12   8   -5.89    8.06   1
  -6  12   8    2.33    6.70   1
  -6  12   9  201.11   15.62   1
  -6  12   9  184.97   14.16   1
  -6  12  10  155.22   19.42   1
  -6  12  10  168.58   14.91   1
  -6  12  11  318.03   24.58   1
  -6  12  11  266.83   19.16   1
  -6  12  12  -20.66   21.46   1
  -6  12  12  -14.38   12.65   1
  -6  12  12   -3.30   17.53   1
  -6  13   1   17.50    6.56   1
  -6  13   1    6.02    3.79   1
  -6  13   1    2.52   11.29   1
  -6  13   1  -14.98   11.95   1
  -6  13   2   12.02    6.28   1
  -6  13   2   -6.54    6.53   1
  -6  13   2   -6.55    6.55   1
  -6  13   2    7.56    3.78   1
  -6  13   3    1.79    6.90   1
  -6  13   3    0.26    7.07   1
  -6  13   3    4.45    2.67   1
  -6  13   3    5.32    9.74   1
  -6  13   4  444.16   18.59   1
  -6  13   4  432.18   18.10   1
  -6  13   5   73.06   15.89   1
  -6  13   5   63.32   11.50   1
  -6  13   6  465.22   19.68   1
  -6  13   6  433.56   13.71   1
  -6  13   7   -9.59   15.84   1
  -6  13   7   20.53    8.47   1
  -6  13   7    5.50    6.97   1
  -6  13   7    6.13    5.57   1
  -6  13   8   75.22   18.21   1
  -6  13   8   68.44   10.41   1
  -6  13   8   85.89    6.24   1
  -6  13   9  305.17   18.02   1
  -6  13   9  380.18   30.10   1
  -6  13  10  -15.23   18.18   1
  -6  13  10    0.55   12.92   1
  -6  13  10  -40.34   11.56   1
  -6  13  11   38.37   20.78   1
  -6  13  11  -13.16   13.12   1
  -6  13  11   12.54   10.43   1
  -6  13  11   11.02    4.86   1
  -6  13  12  111.33   24.44   1
  -6  13  12   81.64   14.64   1
  -6  14   1 1146.96   33.83   1
  -6  14   1 1126.94   38.75   1
  -6  14   2   21.40    6.28   1
  -6  14   2   46.21    8.10   1
  -6  14   2   34.15    6.04   1
  -6  14   3  -13.30    6.97   1
  -6  14   3    6.28    6.60   1
  -6  14   3   -4.32    7.29   1
  -6  14   4  247.64   13.43   1
  -6  14   4  170.82   13.70   1
  -6  14   5   13.92    8.26   1
  -6  14   5   13.90    6.01   1
  -6  14   5   23.22    4.72   1
  -6  14   6    4.85   16.57   1
  -6  14   6   -5.73    8.78   1
  -6  14   6   11.32    6.52   1
  -6  14   6   -3.26    3.26   1
  -6  14   7   12.57   16.85   1
  -6  14   7   -5.78    8.26   1
  -6  14   7   -1.87    5.99   1
  -6  14   7    7.95    3.74   1
  -6  14   8  122.62   19.58   1
  -6  14   8  147.22   14.71   1
  -6  14   9  229.66   21.44   1
  -6  14   9  163.95   14.28   1
  -6  14  10   51.62   21.62   1
  -6  14  10   25.38   11.05   1
  -6  14  10   20.28    7.73   1
  -6  14  10   15.07    6.91   1
  -6  14  11   12.21   21.69   1
  -6  14  11   -1.19   13.67   1
  -6  14  11    4.21   10.00   1
  -6  14  11   10.37    7.26   1
  -6  15   1   62.65    8.20   1
  -6  15   1   46.41   10.51   1
  -6  15   1   33.25   13.14   1
  -6  15   2  123.62   10.27   1
  -6  15   2  121.06    9.86   1
  -6  15   2  132.37    6.45   1
  -6  15   2  137.06   10.74   1
  -6  15   3   46.34    8.73   1
  -6  15   3   84.97    9.76   1
  -6  15   3   66.54    5.40   1
  -6  15   3   51.86   10.39   1
  -6  15   4    0.35    6.99   1
  -6  15   4   -3.48   10.34   1
  -6  15   5  475.23   20.52   1
  -6  15   5  541.15   22.43   1
  -6  15   6  242.54   14.39   1
  -6  15   6  223.69    9.33   1
  -6  15   7   17.33    9.77   1
  -6  15   7   47.02   10.32   1
  -6  15   7   51.79    8.15   1
  -6  15   7   39.58    4.61   1
  -6  15   8    7.40    8.79   1
  -6  15   8    0.83    6.66   1
  -6  15   9    4.53   21.12   1
  -6  15   9   14.97    9.51   1
  -6  15   9   17.86    4.72   1
  -6  15  10   -9.58   21.81   1
  -6  15  10  -11.79    8.36   1
  -6  15  10   -9.19    4.60   1
  -6  15  10   -5.62   16.69   1
  -6  15  11   30.89   23.60   1
  -6  15  11   33.86   15.37   1
  -6  15  11   31.55   10.19   1
  -6  15  11   29.58    5.74   1
  -6  16   1   56.77    7.97   1
  -6  16   1   60.12    8.36   1
  -6  16   1   64.36    4.29   1
  -6  16   1   81.65   14.93   1
  -6  16   2  127.07    8.74   1
  -6  16   2  119.53   10.03   1
  -6  16   2  127.34    5.95   1
  -6  16   2  127.52   13.57   1
  -6  16   3   39.16    7.53   1
  -6  16   3   49.09    9.16   1
  -6  16   3   73.58   12.20   1
  -6  16   4  201.79   13.10   1
  -6  16   4  193.80   11.77   1
  -6  16   4  213.54    8.06   1
  -6  16   5   54.15    9.33   1
  -6  16   5   42.14    9.35   1
  -6  16   5   57.47    4.86   1
  -6  16   5   39.39   10.59   1
  -6  16   6   20.71    9.93   1
  -6  16   6   11.64    7.28   1
  -6  16   7   -0.00    8.85   1
  -6  16   7   14.95    7.48   1
  -6  16   8    2.90    9.66   1
  -6  16   8   20.17   10.03   1
  -6  16   9   86.43   14.12   1
  -6  16   9   95.43   13.29   1
  -6  16   9   88.84   11.87   1
  -6  16  10    4.38   13.11   1
  -6  16  10   30.35   13.16   1
  -6  16  10   17.08   10.56   1
  -6  16  10   14.98    7.08   1
  -6  17   1   56.60    8.25   1
  -6  17   1   56.81   11.63   1
  -6  17   1   43.46    7.95   1
  -6  17   1   48.58    5.33   1
  -6  17   2   -2.66    5.59   1
  -6  17   2    4.46    8.18   1
  -6  17   2   -4.04    7.79   1
  -6  17   2   12.33    4.96   1
  -6  17   3   58.95   10.01   1
  -6  17   3   49.57    9.48   1
  -6  17   4   -3.78    6.86   1
  -6  17   4   -2.73    8.57   1
  -6  17   4   -1.97    6.55   1
  -6  17   4   -1.43    4.88   1
  -6  17   5   83.17    9.79   1
  -6  17   5   83.41   10.07   1
  -6  17   6   34.54    8.86   1
  -6  17   6   14.69    9.50   1
  -6  17   6   11.68    7.92   1
  -6  17   6   18.13    5.58   1
  -6  17   7  -19.12    9.12   1
  -6  17   7    0.92    9.21   1
  -6  17   7  -10.14    8.11   1
  -6  17   7   -3.14    4.42   1
  -6  17   8   28.42   12.74   1
  -6  17   8   61.38   12.48   1
  -6  17   8   41.05    5.04   1
  -6  17   9   77.43   11.63   1
  -6  17   9   85.13    6.63   1
  -6  17   9   82.85   18.66   1
  -6  17   9   58.16   16.32   1
  -6  17  10   45.76   13.92   1
  -6  17  10   17.53   12.86   1
  -6  17  10   35.01   10.86   1
  -6  18   1   58.70    8.76   1
  -6  18   1   73.42    4.70   1
  -6  18   1   60.16   10.77   1
  -6  18   2   45.95    6.87   1
  -6  18   2   48.17    9.82   1
  -6  18   2   70.16    9.91   1
  -6  18   3   36.47    7.14   1
  -6  18   3   19.52    9.38   1
  -6  18   3   28.41    8.43   1
  -6  18   3   41.69    5.87   1
  -6  18   4   22.35    6.89   1
  -6  18   4   22.45    9.90   1
  -6  18   5   12.04    7.89   1
  -6  18   5   -4.73    9.46   1
  -6  18   5    5.49    6.96   1
  -6  18   6   46.95   10.05   1
  -6  18   6   49.58    9.88   1
  -6  18   6   60.42    5.45   1
  -6  18   7    8.18    9.55   1
  -6  18   7   -0.48   11.05   1
  -6  18   7   24.78   13.40   1
  -6  18   8   53.01   11.92   1
  -6  18   8   33.84    5.62   1
  -6  18   8   64.01   15.74   1
  -6  18   8   35.21   14.09   1
  -6  18   9   -1.06   11.58   1
  -6  18   9   11.02   11.58   1
  -6  18   9  -12.65   14.12   1
  -6  18   9   -9.01    7.32   1
  -6  19   1   41.31    9.20   1
  -6  19   1   45.15   12.39   1
  -6  19   1   32.52    6.04   1
  -6  19   2    1.01    6.07   1
  -6  19   2   12.65   12.96   1
  -6  19   2  -16.11   12.32   1
  -6  19   2  -12.19    5.32   1
  -6  19   3    3.75    6.35   1
  -6  19   3   19.11    9.89   1
  -6  19   3    3.55    3.55   1
  -6  19   3  -19.34   14.28   1
  -6  19   4   19.18   10.70   1
  -6  19   4   26.30    5.87   1
  -6  19   5   23.59    8.45   1
  -6  19   5   32.21   11.32   1
  -6  19   6   30.24    9.42   1
  -6  19   6   28.04   12.99   1
  -6  19   6   40.52    6.08   1
  -6  19   7   46.37   11.25   1
  -6  19   7   39.39   12.62   1
  -6  19   7   55.44   11.43   1
  -6  19   8  -24.83   10.72   1
  -6  19   8    8.56   11.24   1
  -6  19   8  -21.00   11.21   1
  -6  19   8    0.00    5.10   1
  -6  20   1   33.09    7.06   1
  -6  20   1   20.14    4.41   1
  -6  20   1   17.75   13.02   1
  -6  20   2   97.82    7.96   1
  -6  20   2  105.17   13.13   1
  -6  20   2   95.28    6.06   1
  -6  20   3  -14.69   10.44   1
  -6  20   3  -16.38   10.76   1
  -6  20   3  -28.34    9.74   1
  -6  20   4   67.54    8.72   1
  -6  20   4   49.22   11.60   1
  -6  20   4   70.67   12.29   1
  -6  20   4   53.92    4.88   1
  -6  20   5   -9.53    7.77   1
  -6  20   5   -5.36   11.20   1
  -6  20   5   15.37    9.25   1
  -6  20   5    1.04    3.26   1
  -6  20   6   21.55    9.41   1
  -6  20   6   22.61   15.65   1
  -6  20   6   29.12   13.59   1
  -6  20   7   12.07    9.92   1
  -6  20   7   36.55   13.20   1
  -6  20   7    8.16   10.43   1
  -6  20   7   23.49    4.69   1
  -6  20   8   27.74   11.42   1
  -6  21   1   52.64    8.16   1
  -6  21   1   54.15   10.68   1
  -6  21   2   24.83   10.42   1
  -6  21   2   41.02    6.58   1
  -6  21   3   -6.21    6.48   1
  -6  21   3   28.76   11.36   1
  -6  21   3   -2.08    4.70   1
  -6  21   3   -7.18   15.60   1
  -6  21   4  101.63   12.23   1
  -6  21   4   87.74   17.96   1
  -6  21   5  105.34   15.05   1
  -6  21   5   94.54   12.09   1
  -6  21   6    2.67    8.75   1
  -6  21   6    0.45   10.25   1
  -6  21   6   11.08    3.75   1
  -6  22   1    7.48    9.72   1
  -6  22   1   10.82   14.29   1
  -6  22   1    1.38    7.00   1
  -6  22   2   12.37    6.30   1
  -6  22   2   -7.19   10.60   1
  -6  22   2   12.33    4.76   1
  -6  22   3   -4.68    6.23   1
  -6  22   3   11.67   12.24   1
  -6  22   3   13.95   11.15   1
  -6  22   3    1.62    4.87   1
  -6  22   4   30.89    8.01   1
  -6  22   4   37.23   13.98   1
  -6  22   4   -9.65   13.41   1
  -6  22   4   12.65    5.28   1
  -6  22   5    4.25    3.47   1
  -6  22   5    4.32   11.52   1
  -5   0   1 1009.49   26.67   1
  -5   0   1 1019.85   27.77   1
  -5   0   2    6.69    4.17   1
  -5   0   2  -11.74    6.70   1
  -5   0   3 2255.69   58.02   1
  -5   0   4   28.93    4.89   1
  -5   0   4  -11.10    4.70   1
  -5   0   5 1100.88   31.52   1
  -5   0   5 1108.64   32.04   1
  -5   0   6   -7.83    5.66   1
  -5   0   6   19.53    6.17   1
  -5   0   7  889.34   27.32   1
  -5   0   7  921.05   28.53   1
  -5   0   8   10.14    6.14   1
  -5   0   8   -7.51    9.19   1
  -5   0   9  589.71   21.16   1
  -5   0   9  521.96   19.96   1
  -5   0  10   -4.29    6.14   1
  -5   0  10   -1.71    9.09   1
  -5   0  11  386.17   16.10   1
  -5   0  11  368.02   17.35   1
  -5   0  12   16.49    8.42   1
  -5   0  12   -9.57    6.38   1
  -5   0  13  263.37   14.22   1
  -5   0  13  209.89   13.12   1
  -5   0  14   -8.60    8.17   1
  -5   0  14    2.78   11.38   1
  -5   0  15   32.61   10.22   1
  -5   0  15   28.38   11.75   1
  -5   1   1    1.89    4.65   1
  -5   1   1    6.60    6.20   1
  -5   1   1   -2.31    5.98   1
  -5   1   2  606.78   18.54   1
  -5   1   2  633.51   20.48   1
  -5   1   3    8.35    4.59   1
  -5   1   3    2.48    4.14   1
  -5   1   3    5.72    6.06   1
  -5   1   4   38.22    5.06   1
  -5   1   4   53.47    5.78   1
  -5   1   4   38.25    6.86   1
  -5   1   4   51.64    7.20   1
  -5   1   5   66.99    6.03   1
  -5   1   5   66.28    6.33   1
  -5   1   5   64.36    6.44   1
  -5   1   5   91.04    8.40   1
  -5   1   6 2406.55   66.41   1
  -5   1   6 2459.05   66.89   1
  -5   1   7  102.15    7.97   1
  -5   1   7  101.19    7.77   1
  -5   1   8    8.79    6.03   1
  -5   1   8   24.23    6.28   1
  -5   1   8   17.20    8.78   1
  -5   1   9  104.79    8.68   1
  -5   1   9   83.38    7.99   1
  -5   1   9   71.68    8.34   1
  -5   1   9   90.98    9.78   1
  -5   1  10  213.66   11.56   1
  -5   1  10  199.10   11.19   1
  -5   1  10  208.92   11.31   1
  -5   1  10  240.99   12.32   1
  -5   1  11   32.13    7.30   1
  -5   1  11   15.59    6.98   1
  -5   1  11    8.62    6.97   1
  -5   1  11    6.75    8.29   1
  -5   1  12  112.92    9.79   1
  -5   1  12  123.74   10.42   1
  -5   1  12   89.23   11.83   1
  -5   1  13    8.56    8.56   1
  -5   1  13    4.00    7.59   1
  -5   1  13  -12.62    6.51   1
  -5   1  13    3.64    7.28   1
  -5   1  14   46.53   10.02   1
  -5   1  14   67.73    9.85   1
  -5   1  14   50.59    9.09   1
  -5   1  15   82.57   13.84   1
  -5   1  15   61.39   15.00   1
  -5   2   1  336.81   12.20   1
  -5   2   1  377.19   13.29   1
  -5   2   2 2494.48   62.56   1
  -5   2   2 2454.29   61.51   1
  -5   2   3  420.43   14.86   1
  -5   2   3  378.65   12.90   1
  -5   2   3  412.12   13.80   1
  -5   2   3  373.83   13.72   1
  -5   2   4  176.85    8.56   1
  -5   2   4  158.42    8.12   1
  -5   2   4  169.74    9.27   1
  -5   2   5   -4.27    5.12   1
  -5   2   5   -4.72    4.50   1
  -5   2   5    0.21    5.32   1
  -5   2   6 1248.51   37.78   1
  -5   2   6 1208.38   35.26   1
  -5   2   6 1228.05   35.65   1
  -5   2   7   62.49    6.97   1
  -5   2   7   43.22    6.48   1
  -5   2   7   68.88    7.05   1
  -5   2   7   48.07    6.83   1
  -5   2   8  160.33    9.64   1
  -5   2   8  191.53   10.46   1
  -5   2   8  179.10   12.24   1
  -5   2   9    6.50    6.50   1
  -5   2   9    5.79    6.08   1
  -5   2   9    4.77    5.67   1
  -5   2  10  300.55   13.92   1
  -5   2  10  294.56   14.75   1
  -5   2  11  268.00   14.49   1
  -5   2  11  267.40   13.39   1
  -5   2  11  262.99   14.93   1
  -5   2  12  325.20   15.04   1
  -5   2  12  291.82   16.03   1
  -5   2  13   64.57    9.05   1
  -5   2  13   91.40    9.72   1
  -5   2  13   62.74   13.05   1
  -5   2  14   -1.09    9.09   1
  -5   2  14   -1.42    8.05   1
  -5   2  14   16.22   10.81   1
  -5   2  15  -18.74   10.31   1
  -5   2  15    1.85    8.65   1
  -5   2  15   -5.95   14.65   1
  -5   3   1   40.67    7.37   1
  -5   3   1   34.91    4.51   1
  -5   3   1   28.64    6.15   1
  -5   3   2   27.14    5.02   1
  -5   3   2   36.07    4.67   1
  -5   3   3  320.16   12.14   1
  -5   3   3  324.06   11.61   1
  -5   3   3  350.20   13.36   1
  -5   3   4  204.38    9.56   1
  -5   3   4  182.17   10.20   1
  -5   3   5 1084.85   35.77   1
  -5   3   5 1141.90   33.39   1
  -5   3   5 1168.32   33.84   1
  -5   3   6   37.28    6.00   1
  -5   3   6   36.13    6.33   1
  -5   3   6   22.92    5.76   1
  -5   3   6   10.39    8.80   1
  -5   3   7  259.72   12.66   1
  -5   3   7  273.50   12.67   1
  -5   3   7  273.08   12.37   1
  -5   3   8 1095.42   37.59   1
  -5   3   8 1153.67   35.28   1
  -5   3   8 1114.92   33.82   1
  -5   3   9   12.29    6.15   1
  -5   3   9   14.73    6.63   1
  -5   3   9   -1.25    5.61   1
  -5   3   9   14.52    6.86   1
  -5   3  10  180.05   12.01   1
  -5   3  10  182.08   10.88   1
  -5   3  10  163.20   12.33   1
  -5   3  11  226.58   13.99   1
  -5   3  11  189.32   11.56   1
  -5   3  12  275.64   14.20   1
  -5   3  12  311.18   17.90   1
  -5   3  12  272.26   14.03   1
  -5   3  13   31.63    7.95   1
  -5   3  13   12.95    6.68   1
  -5   3  13   26.10    7.39   1
  -5   3  14   -7.18    8.45   1
  -5   3  14   -0.00    6.76   1
  -5   3  15   69.08   12.92   1
  -5   3  15   74.54   12.59   1
  -5   3  15   56.37   10.40   1
  -5   4   1  265.40   12.81   1
  -5   4   1  296.21   10.44   1
  -5   4   2  -11.10    4.88   1
  -5   4   2   -9.91    3.96   1
  -5   4   2   -3.04    6.32   1
  -5   4   3  154.08    8.87   1
  -5   4   3  127.19    7.60   1
  -5   4   4   16.58    6.13   1
  -5   4   4   17.01    5.78   1
  -5   4   4   11.59    4.79   1
  -5   4   5  350.18   13.93   1
  -5   4   5  307.13   13.11   1
  -5   4   5  315.31   12.40   1
  -5   4   6   30.83    6.87   1
  -5   4   6   45.10    6.74   1
  -5   4   7  938.50   30.09   1
  -5   4   7  921.69   28.57   1
  -5   4   8   43.41    6.71   1
  -5   4   8   51.53    7.42   1
  -5   4   8   32.24    9.79   1
  -5   4   9  817.37   27.58   1
  -5   4   9  779.24   25.34   1
  -5   4  10   -5.16    6.37   1
  -5   4  10   12.42    6.91   1
  -5   4  10   10.29    6.78   1
  -5   4  11  505.12   19.68   1
  -5   4  11  476.97   17.75   1
  -5   4  12   74.48    8.17   1
  -5   4  12   94.20    8.35   1
  -5   4  13  157.90   12.20   1
  -5   4  13  176.79   11.79   1
  -5   4  13  194.17   10.86   1
  -5   4  14    7.01    7.75   1
  -5   4  14   27.31    7.90   1
  -5   4  14   17.25   10.98   1
  -5   4  15   -2.80   11.66   1
  -5   4  15   -8.64   15.00   1
  -5   4  15   -8.21   11.62   1
  -5   5   1   29.84    4.73   1
  -5   5   1   38.48    9.76   1
  -5   5   2    3.84    4.42   1
  -5   5   2    7.04    4.57   1
  -5   5   3  801.73   22.11   1
  -5   5   3  954.60   28.11   1
  -5   5   4  431.55   15.48   1
  -5   5   4  419.50   13.82   1
  -5   5   4  421.82   16.51   1
  -5   5   5  631.96   21.52   1
  -5   5   5  600.07   20.48   1
  -5   5   6 2673.06   71.60   1
  -5   5   6 2706.08   75.41   1
  -5   5   7 1007.81   31.86   1
  -5   5   7 1025.76   32.82   1
  -5   5   7 1068.57   31.90   1
  -5   5   8  209.80   11.99   1
  -5   5   8  185.68   10.08   1
  -5   5   8  164.06   12.80   1
  -5   5   9  741.53   25.57   1
  -5   5   9  697.47   25.15   1
  -5   5   9  776.99   24.90   1
  -5   5  10  105.35    9.27   1
  -5   5  10   92.06    9.42   1
  -5   5  10  103.38    8.49   1
  -5   5  11  206.15   12.17   1
  -5   5  11  211.00   10.93   1
  -5   5  12   57.34    9.36   1
  -5   5  12   74.78    8.17   1
  -5   5  12   50.25    8.27   1
  -5   5  13   19.63    7.87   1
  -5   5  13   36.11    7.12   1
  -5   5  13   13.97    6.71   1
  -5   5  14    9.74    9.74   1
  -5   5  14   13.23    7.50   1
  -5   5  15   30.97    7.93   1
  -5   5  15   18.07   15.15   1
  -5   6   1   -3.70    3.87   1
  -5   6   1   -6.53    6.03   1
  -5   6   1   -1.64    5.27   1
  -5   6   2  950.47   24.16   1
  -5   6   2 1054.24   29.16   1
  -5   6   3 1576.47   39.64   1
  -5   6   3 1603.36   43.62   1
  -5   6   4   31.20    5.55   1
  -5   6   4   32.00    7.88   1
  -5   6   5   80.79    7.97   1
  -5   6   5   87.82    7.36   1
  -5   6   5   98.39    6.48   1
  -5   6   6   21.96    7.05   1
  -5   6   6    1.60    6.14   1
  -5   6   6    0.19    4.93   1
  -5   6   7  864.53   28.45   1
  -5   6   7  887.47   26.83   1
  -5   6   7  926.28   31.21   1
  -5   6   8  524.58   20.28   1
  -5   6   8  514.66   17.82   1
  -5   6   9  191.71   12.33   1
  -5   6   9  183.65   10.35   1
  -5   6  10  648.52   23.91   1
  -5   6  10  587.88   22.82   1
  -5   6  10  617.46   20.95   1
  -5   6  11  455.26   18.74   1
  -5   6  11  440.32   19.49   1
  -5   6  12    8.58    7.15   1
  -5   6  12   19.23    6.71   1
  -5   6  12   32.47    9.21   1
  -5   6  13  281.13   15.04   1
  -5   6  13  225.78   11.30   1
  -5   6  14   -0.00    9.99   1
  -5   6  14    7.76    7.77   1
  -5   6  15  -14.10   10.88   1
  -5   6  15   -0.49   11.21   1
  -5   6  15   -1.56   13.21   1
  -5   7   1  186.23   14.16   1
  -5   7   1  199.26    9.39   1
  -5   7   2 1123.70   31.04   1
  -5   7   2 1210.69   29.86   1
  -5   7   3 1025.78   26.43   1
  -5   7   3 1118.67   31.68   1
  -5   7   3 1046.62   30.03   1
  -5   7   4   -2.72    5.18   1
  -5   7   4    4.53    4.10   1
  -5   7   4    0.72    3.89   1
  -5   7   5   -9.35    6.07   1
  -5   7   5   -0.71    4.74   1
  -5   7   6   21.21    6.53   1
  -5   7   6   26.62    6.03   1
  -5   7   6   36.39    5.45   1
  -5   7   7  194.87   11.75   1
  -5   7   7  164.13    8.84   1
  -5   7   8   56.08    9.42   1
  -5   7   8   64.52    6.69   1
  -5   7   8   65.62   10.67   1
  -5   7   9  638.23   24.39   1
  -5   7   9  643.00   25.19   1
  -5   7  10   24.98    8.47   1
  -5   7  10    5.79    6.02   1
  -5   7  11   38.07    8.02   1
  -5   7  11   44.89    8.75   1
  -5   7  11   61.56    9.14   1
  -5   7  12  116.32   10.95   1
  -5   7  12  111.52   11.37   1
  -5   7  13    2.32    7.73   1
  -5   7  13   19.72    7.36   1
  -5   7  13    0.74    5.43   1
  -5   7  14    6.76   10.34   1
  -5   7  14    8.46    6.47   1
  -5   8   1  128.75    8.26   1
  -5   8   1  132.47    7.63   1
  -5   8   2 1341.76   32.40   1
  -5   8   2 1416.71   38.33   1
  -5   8   2 1319.29   35.59   1
  -5   8   3   88.14    6.48   1
  -5   8   3   84.29    5.90   1
  -5   8   4   -2.70    5.17   1
  -5   8   4   -1.73    4.97   1
  -5   8   4    6.32    5.13   1
  -5   8   5  304.54   12.95   1
  -5   8   5  327.78   13.00   1
  -5   8   5  308.91   10.89   1
  -5   8   6  280.23   13.06   1
  -5   8   6  250.84   10.11   1
  -5   8   7  132.59   10.05   1
  -5   8   7  113.34    7.27   1
  -5   8   8  243.00   14.05   1
  -5   8   8  256.38   10.95   1
  -5   8   9  760.83   28.50   1
  -5   8   9  787.65   24.50   1
  -5   8  10 1146.04   33.72   1
  -5   8  11  176.91    9.36   1
  -5   8  11  199.02   15.81   1
  -5   8  12   36.60    8.65   1
  -5   8  12   48.03    6.89   1
  -5   8  13   25.50    9.74   1
  -5   8  13    6.74    9.14   1
  -5   8  13   15.70    8.41   1
  -5   8  14    4.16   10.81   1
  -5   8  14    0.48    5.77   1
  -5   8  14   20.73   12.83   1
  -5   9   1  103.01   10.95   1
  -5   9   1   69.04    5.83   1
  -5   9   1   76.13    3.72   1
  -5   9   1   81.10    6.46   1
  -5   9   2    3.87    4.83   1
  -5   9   2   -4.17   14.02   1
  -5   9   2    1.64    5.91   1
  -5   9   3  906.72   26.88   1
  -5   9   3  870.86   22.40   1
  -5   9   4 1430.31   36.19   1
  -5   9   4 1359.20   38.59   1
  -5   9   5  272.83   11.63   1
  -5   9   5  242.74    9.13   1
  -5   9   6  498.16   18.53   1
  -5   9   6  474.64   17.81   1
  -5   9   6  494.57   15.79   1
  -5   9   7  682.89   23.62   1
  -5   9   7  693.45   21.18   1
  -5   9   8  294.10   14.91   1
  -5   9   8  314.35   14.30   1
  -5   9   9  113.65   11.20   1
  -5   9   9   99.55    7.50   1
  -5   9  10  152.34   12.85   1
  -5   9  10  117.66   10.63   1
  -5   9  10  129.14    8.31   1
  -5   9  11  103.24   10.77   1
  -5   9  11  106.28   14.34   1
  -5   9  12  -11.68    9.16   1
  -5   9  12   13.79    5.66   1
  -5   9  12   11.45   12.32   1
  -5   9  13   31.42    8.54   1
  -5   9  13   36.27    9.99   1
  -5   9  13   22.54    5.79   1
  -5   9  14    1.74   10.87   1
  -5   9  14    4.24   11.11   1
  -5   9  14    1.86    5.12   1
  -5  10   1  590.21   19.00   1
  -5  10   1  596.05   19.15   1
  -5  10   1  544.60   17.15   1
  -5  10   1  543.35   14.17   1
  -5  10   2  108.27    7.57   1
  -5  10   2  114.57    7.08   1
  -5  10   2  135.77   16.41   1
  -5  10   3  204.70    9.72   1
  -5  10   3  233.25   18.25   1
  -5  10   3  192.95   10.97   1
  -5  10   4   20.69    6.37   1
  -5  10   4   30.32    5.61   1
  -5  10   5 1664.52   48.04   1
  -5  10   5 1588.53   45.28   1
  -5  10   5 1753.70   44.76   1
  -5  10   6   18.32    6.50   1
  -5  10   6   27.60    8.29   1
  -5  10   7  166.68    8.05   1
  -5  10   7  201.31   13.52   1
  -5  10   8   88.01    9.80   1
  -5  10   8   73.27   10.08   1
  -5  10   9  600.35   24.58   1
  -5  10   9  519.48   17.38   1
  -5  10   9  537.38   21.79   1
  -5  10  10   53.51    6.10   1
  -5  10  10   54.72   15.13   1
  -5  10  11  -11.89   10.14   1
  -5  10  11   -0.00    7.43   1
  -5  10  11    0.21    4.91   1
  -5  10  12   29.76    9.80   1
  -5  10  12   -0.46    7.79   1
  -5  10  12   12.53    5.27   1
  -5  10  13   93.40   12.43   1
  -5  10  13  112.28    9.35   1
  -5  10  14   79.56   12.82   1
  -5  10  14   56.01   13.32   1
  -5  11   1  314.84   12.93   1
  -5  11   1  270.74   10.40   1
  -5  11   1  272.76    8.11   1
  -5  11   1  289.67   11.74   1
  -5  11   2  126.90    8.48   1
  -5  11   2  104.99    7.79   1
  -5  11   2  121.57    7.58   1
  -5  11   2  113.49    4.82   1
  -5  11   3 2229.02   62.42   1
  -5  11   3 2035.72   48.57   1
  -5  11   4  184.66    9.97   1
  -5  11   4  181.80    6.92   1
  -5  11   4  178.49   11.34   1
  -5  11   5  179.32   10.29   1
  -5  11   5  184.67    7.54   1
  -5  11   5  205.24   20.04   1
  -5  11   6  185.31   11.26   1
  -5  11   6  157.21    9.57   1
  -5  11   6  161.55    7.41   1
  -5  11   7 1421.15   44.40   1
  -5  11   7 1497.51   45.59   1
  -5  11   7 1474.59   39.91   1
  -5  11   8   46.44    8.24   1
  -5  11   8   35.92    7.12   1
  -5  11   9  800.23   28.64   1
  -5  11   9  783.07   30.44   1
  -5  11   9  757.55   23.57   1
  -5  11  10   24.79   10.59   1
  -5  11  10    7.94    5.67   1
  -5  11  10   17.12    5.36   1
  -5  11  11  145.75   14.20   1
  -5  11  11  102.73    7.27   1
  -5  11  12  107.10   13.22   1
  -5  11  12   85.65   11.26   1
  -5  11  13   80.67   11.95   1
  -5  11  13   68.20    6.65   1
  -5  11  14   22.44   12.36   1
  -5  11  14  -12.91   16.58   1
  -5  11  14    6.41    7.11   1
  -5  12   1   84.87    4.25   1
  -5  12   1   87.80    8.95   1
  -5  12   1   68.94    8.96   1
  -5  12   1   78.82    8.03   1
  -5  12   2  654.47   21.44   1
  -5  12   2  666.95   23.33   1
  -5  12   3  203.92   10.84   1
  -5  12   3  213.41   11.00   1
  -5  12   3  185.91    6.67   1
  -5  12   3  176.42    9.26   1
  -5  12   4 1189.53   36.80   1
  -5  12   4 1195.38   35.14   1
  -5  12   4 1180.09   29.86   1
  -5  12   5 1142.47   35.88   1
  -5  12   5 1123.11   34.28   1
  -5  12   6  136.86   10.52   1
  -5  12   6  151.05   10.00   1
  -5  12   6  141.69    6.74   1
  -5  12   7  510.17   24.06   1
  -5  12   7  502.36   20.34   1
  -5  12   7  462.19   18.13   1
  -5  12   8  -10.81   14.06   1
  -5  12   8  -18.07    8.27   1
  -5  12   8    1.31    6.54   1
  -5  12   8    1.17    4.18   1
  -5  12   9  129.22   11.05   1
  -5  12   9  167.87   10.98   1
  -5  12   9  154.87    8.01   1
  -5  12  10  269.18   19.74   1
  -5  12  10  218.01   14.83   1
  -5  12  11    3.86   14.59   1
  -5  12  11    3.87   11.22   1
  -5  12  11   19.33    6.71   1
  -5  12  11   23.08    6.95   1
  -5  12  12   23.74   16.04   1
  -5  12  12   20.23   11.65   1
  -5  12  12   14.79    8.28   1
  -5  12  13   15.71   11.13   1
  -5  12  13  -12.76    9.71   1
  -5  13   1 2250.09   59.86   1
  -5  13   1 1941.66   46.22   1
  -5  13   2  706.34   22.70   1
  -5  13   2  709.01   27.18   1
  -5  13   2  686.42   22.04   1
  -5  13   3    3.69    6.60   1
  -5  13   3   -5.66    6.41   1
  -5  13   3    2.56    5.59   1
  -5  13   4  626.92   22.04   1
  -5  13   4  594.54   21.80   1
  -5  13   5   82.75   14.50   1
  -5  13   5   86.66    8.89   1
  -5  13   5   81.64    7.81   1
  -5  13   6 1251.82   41.33   1
  -5  13   6 1218.61   39.34   1
  -5  13   6 1108.35   35.23   1
  -5  13   6 1103.52   29.57   1
  -5  13   7 2027.15   62.61   1
  -5  13   7 1732.03   54.42   1
  -5  13   8  133.83   10.97   1
  -5  13   8  136.61   10.09   1
  -5  13   8  127.36    6.99   1
  -5  13   9  165.47   12.68   1
  -5  13   9  159.38   11.09   1
  -5  13   9  170.75    8.23   1
  -5  13  10  260.03   21.47   1
  -5  13  10  236.73   15.62   1
  -5  13  10  212.80    9.47   1
  -5  13  10  194.42   14.62   1
  -5  13  11   67.63   17.36   1
  -5  13  11   56.77   11.68   1
  -5  13  12  -18.87   18.83   1
  -5  13  12   20.79   12.80   1
  -5  13  12  -20.43    7.45   1
  -5  13  12    2.53    4.67   1
  -5  13  13  -11.33   21.12   1
  -5  13  13  -17.24   11.86   1
  -5  13  13   -5.12   10.24   1
  -5  14   1  239.23   10.58   1
  -5  14   1  236.86    7.59   1
  -5  14   2  171.48    9.46   1
  -5  14   2  187.75   11.66   1
  -5  14   2  187.84    7.53   1
  -5  14   3    9.10    6.16   1
  -5  14   3    7.99    6.62   1
  -5  14   3    4.17    5.40   1
  -5  14   4  191.41   11.48   1
  -5  14   4  173.96   10.01   1
  -5  14   4  191.08    7.83   1
  -5  14   5  125.98    9.81   1
  -5  14   5  137.84    9.44   1
  -5  14   5  140.38    7.01   1
  -5  14   6  124.31   10.54   1
  -5  14   6   99.49    9.72   1
  -5  14   6  100.91    5.61   1
  -5  14   7   41.56   16.02   1
  -5  14   7   73.99    9.99   1
  -5  14   8  -13.46   16.28   1
  -5  14   8   10.29    9.12   1
  -5  14   8    1.38    7.59   1
  -5  14   8   11.41    4.08   1
  -5  14   9  186.76   13.56   1
  -5  14   9  158.74   11.31   1
  -5  14   9  173.46    8.96   1
  -5  14  10  219.39   14.79   1
  -5  14  10  214.61   13.18   1
  -5  14  10  227.75   10.55   1
  -5  14  11   -2.34   17.11   1
  -5  14  11   14.86   10.26   1
  -5  14  11   -4.79    8.28   1
  -5  14  11  -10.56    5.77   1
  -5  14  12   34.78   19.69   1
  -5  14  12   19.93    9.00   1
  -5  14  13    6.27   13.69   1
  -5  14  13   -1.04   10.35   1
  -5  14  13    2.56    4.73   1
  -5  14  13   20.02   33.74   1
  -5  15   1   69.44    6.64   1
  -5  15   1   66.09    6.91   1
  -5  15   1   53.57    5.27   1
  -5  15   2  697.52   22.42   1
  -5  15   2  656.28   17.29   1
  -5  15   3  490.41   17.76   1
  -5  15   3  516.09   22.89   1
  -5  15   4  676.75   23.30   1
  -5  15   4  662.08   26.39   1
  -5  15   4  659.64   22.74   1
  -5  15   5  162.19   11.57   1
  -5  15   5  149.12   10.25   1
  -5  15   6  661.96   24.44   1
  -5  15   6  633.99   23.29   1
  -5  15   6  638.04   25.98   1
  -5  15   7  165.68   12.25   1
  -5  15   7  130.47   11.46   1
  -5  15   7  145.75   10.81   1
  -5  15   8  219.46   14.73   1
  -5  15   8  261.80   15.00   1
  -5  15   8  213.35   13.21   1
  -5  15   8  226.46    9.07   1
  -5  15   9  227.65   21.02   1
  -5  15   9  239.31   17.43   1
  -5  15  10  147.22   13.36   1
  -5  15  10  160.26   12.03   1
  -5  15  11  -30.02   20.20   1
  -5  15  11   -5.20   10.92   1
  -5  15  12   47.40   22.98   1
  -5  15  12   43.56   13.77   1
  -5  15  12   25.90    5.23   1
  -5  15  12    0.97   13.73   1
  -5  16   1  891.34   26.54   1
  -5  16   1  854.67   26.06   1
  -5  16   2  157.42    6.13   1
  -5  16   2  165.76   11.15   1
  -5  16   3   23.73    6.86   1
  -5  16   3   18.18    6.25   1
  -5  16   4    7.75    6.83   1
  -5  16   4    6.10    6.98   1
  -5  16   4    9.14    3.64   1
  -5  16   4    5.94   10.96   1
  -5  16   5  192.67   11.62   1
  -5  16   5  168.96   12.11   1
  -5  16   6   -1.80    7.90   1
  -5  16   6   -5.00    8.54   1
  -5  16   6   -3.96    7.25   1
  -5  16   6    8.70    4.10   1
  -5  16   7   73.78   11.05   1
  -5  16   7   81.47   10.47   1
  -5  16   7   91.74    9.44   1
  -5  16   7   87.35    5.73   1
  -5  16   8  204.01   14.06   1
  -5  16   8  174.46   14.01   1
  -5  16   8  184.51   12.29   1
  -5  16   8  169.90    7.92   1
  -5  16   9    4.47    8.95   1
  -5  16   9   13.25    9.73   1
  -5  16   9   15.03    7.92   1
  -5  16   9   -0.86    6.10   1
  -5  16  10  181.65   17.85   1
  -5  16  10  179.82   17.98   1
  -5  16  10  181.53    9.77   1
  -5  16  11   31.77   11.63   1
  -5  16  11   -6.89    9.54   1
  -5  16  11    6.41    8.24   1
  -5  16  12   19.73   12.81   1
  -5  16  12   44.66   11.46   1
  -5  17   1 1644.80   45.10   1
  -5  17   1 1694.37   47.09   1
  -5  17   2  450.47   16.18   1
  -5  17   2  441.01   17.25   1
  -5  17   3 1253.22   36.61   1
  -5  17   3 1318.34   39.71   1
  -5  17   4    3.49    6.39   1
  -5  17   4    3.04    6.08   1
  -5  17   4   -6.98    4.69   1
  -5  17   5   75.23   10.17   1
  -5  17   5   83.25   11.30   1
  -5  17   6  107.93   10.12   1
  -5  17   6  138.80   12.13   1
  -5  17   6  103.05    9.75   1
  -5  17   7  118.40   10.77   1
  -5  17   7   77.47   12.69   1
  -5  17   7  105.99   14.72   1
  -5  17   8    3.40    9.34   1
  -5  17   8   18.99   11.25   1
  -5  17   9   92.32   12.51   1
  -5  17   9   78.10   11.23   1
  -5  17   9   92.58   10.99   1
  -5  17  10  138.14   14.51   1
  -5  17  10  196.01   15.01   1
  -5  17  11    3.07   12.29   1
  -5  17  11   -9.38    8.91   1
  -5  17  11    0.57    5.12   1
  -5  17  11  -25.15   15.27   1
  -5  18   1  295.55   11.73   1
  -5  18   1  283.29   12.67   1
  -5  18   1  279.79    9.54   1
  -5  18   2  110.99    8.35   1
  -5  18   2  105.65    5.18   1
  -5  18   3   37.02    6.68   1
  -5  18   3   37.20    8.99   1
  -5  18   3   39.26    4.64   1
  -5  18   4   79.22    7.67   1
  -5  18   4   80.52    4.93   1
  -5  18   4   70.28   10.06   1
  -5  18   5   31.58    7.37   1
  -5  18   5   20.04    9.83   1
  -5  18   5   23.01    3.76   1
  -5  18   5   24.14   10.12   1
  -5  18   6  125.14   10.49   1
  -5  18   6  132.29   13.32   1
  -5  18   7   -5.09    7.82   1
  -5  18   7  -15.49    9.64   1
  -5  18   7   12.64    7.29   1
  -5  18   7   10.51    4.62   1
  -5  18   8  153.40   12.57   1
  -5  18   8  138.26   11.60   1
  -5  18   8  103.05   15.67   1
  -5  18   9  498.31   17.44   1
  -5  18  10    1.53   11.24   1
  -5  18  10    7.57    5.17   1
  -5  18  10   36.15   14.85   1
  -5  18  10  -25.35   15.08   1
  -5  18  11  -17.10   11.87   1
  -5  18  11  -11.60   11.60   1
  -5  18  11   -0.48   10.14   1
  -5  19   1  564.64   18.15   1
  -5  19   1  567.60   20.95   1
  -5  19   1  564.92   16.73   1
  -5  19   2    0.22    5.23   1
  -5  19   2   15.13    6.73   1
  -5  19   2   -1.26    3.21   1
  -5  19   3  278.73   12.38   1
  -5  19   3  307.35   13.86   1
  -5  19   4  -10.92    6.17   1
  -5  19   4   -0.33    6.60   1
  -5  19   5   37.87   10.25   1
  -5  19   5   36.03    7.87   1
  -5  19   6  120.71   10.50   1
  -5  19   6  134.35   11.25   1
  -5  19   6  140.82    7.66   1
  -5  19   7  337.43   17.00   1
  -5  19   7  342.48   18.52   1
  -5  19   8    1.26    8.38   1
  -5  19   8   -0.46    9.75   1
  -5  19   8    7.59    8.44   1
  -5  19   8    7.56    4.20   1
  -5  19   9  115.32   14.77   1
  -5  19   9  116.43   15.49   1
  -5  19  10   -6.77   10.15   1
  -5  19  10   11.25   11.26   1
  -5  20   1  231.07   10.13   1
  -5  20   1  247.88   11.97   1
  -5  20   1  253.73    9.27   1
  -5  20   2   86.37    6.69   1
  -5  20   2   70.92    8.59   1
  -5  20   2   75.55    5.35   1
  -5  20   3   14.26    8.39   1
  -5  20   3    1.90    8.92   1
  -5  20   3    2.64    4.61   1
  -5  20   4  110.34    8.94   1
  -5  20   4  111.12    9.40   1
  -5  20   4  120.04    5.96   1
  -5  20   5   47.95    8.04   1
  -5  20   5   81.35   11.93   1
  -5  20   5   54.60    8.64   1
  -5  20   6   18.58    7.45   1
  -5  20   6    1.85   10.19   1
  -5  20   6    5.93    7.51   1
  -5  20   7  278.18   18.65   1
  -5  20   7  282.61   19.01   1
  -5  20   8    7.83   10.77   1
  -5  20   8   -3.53    9.70   1
  -5  20   9  100.77   12.65   1
  -5  20   9   64.22   12.17   1
  -5  20   9   96.02    6.83   1
  -5  20  10    4.25   10.39   1
  -5  20  10   -1.10   12.10   1
  -5  20  10  -20.64   11.70   1
  -5  20  10    5.20    5.00   1
  -5  21   1   32.93    5.40   1
  -5  21   1   22.89    9.58   1
  -5  21   2   -3.00    6.60   1
  -5  21   2    8.28    6.14   1
  -5  21   3  137.66    8.65   1
  -5  21   3  141.48   10.19   1
  -5  21   3  142.19    6.45   1
  -5  21   4   68.84    7.89   1
  -5  21   4   79.23    9.14   1
  -5  21   4   63.33    5.65   1
  -5  21   5  199.20   11.61   1
  -5  21   5  170.45   12.12   1
  -5  21   6   30.44    8.29   1
  -5  21   6   42.43   12.58   1
  -5  21   6   43.33    9.15   1
  -5  21   6   41.45    5.73   1
  -5  21   7    3.26    7.97   1
  -5  21   7  -24.31   12.16   1
  -5  21   7   27.14   10.53   1
  -5  21   7    1.96    3.60   1
  -5  21   8   24.36   12.46   1
  -5  21   8   23.52   10.60   1
  -5  21   8   34.48    4.79   1
  -5  21   9   38.81   10.65   1
  -5  21   9   16.57    4.65   1
  -5  21   9    5.41   17.95   1
  -5  21   9   35.87   16.78   1
  -5  22   1   57.98    5.62   1
  -5  22   1   41.50    7.82   1
  -5  22   1   61.58    7.35   1
  -5  22   2   14.98    7.80   1
  -5  22   2    7.34    4.65   1
  -5  22   2   -4.59    7.67   1
  -5  22   3  221.57   10.54   1
  -5  22   3  177.18   11.52   1
  -5  22   4  163.24    9.85   1
  -5  22   4  169.47    7.39   1
  -5  22   4  151.22   13.68   1
  -5  22   5  202.85    8.43   1
  -5  22   5  225.24   14.04   1
  -5  22   5  191.45   15.29   1
  -5  22   6   39.84   11.96   1
  -5  22   6   34.04   12.81   1
  -5  22   7  131.41   16.50   1
  -5  22   7  100.37   13.12   1
  -5  22   7  120.80    6.94   1
  -5  22   7   97.55   13.78   1
  -5  22   8    5.36    9.20   1
  -5  22   8   -7.21   11.06   1
  -5  22   8   11.01   19.08   1
  -5  22   8   15.97    6.34   1
  -5  23   1  204.76    9.14   1
  -5  23   1  183.73   11.56   1
  -5  23   1  219.35    9.43   1
  -5  23   2   10.81    5.08   1
  -5  23   2    5.94    5.19   1
  -5  23   2   15.80   10.95   1
  -5  23   3   -1.15    6.14   1
  -5  23   3   27.42    8.82   1
  -5  23   3    5.49    4.88   1
  -5  23   4  136.08    9.16   1
  -5  23   4  121.39   11.23   1
  -5  23   4  116.32    6.35   1
  -5  23   5   13.57    6.91   1
  -5  23   5    7.27    3.87   1
  -5  23   6  154.09   11.24   1
  -5  23   6  206.58   19.99   1
  -5  23   6  153.68   13.72   1
  -5  23   6  161.71    7.98   1
  -5  23   7   16.83    9.20   1
  -5  23   7   14.29   10.49   1
  -5  23   7   27.37   20.22   1
  -5  24   1   -3.14    7.84   1
  -5  24   1    3.77    5.32   1
  -5  24   1   -7.44    6.68   1
  -5  24   2    0.21    4.51   1
  -5  24   2   -6.75    8.41   1
  -5  24   2   12.10    5.26   1
  -5  24   3   54.07    6.24   1
  -5  24   3   61.39    8.93   1
  -5  24   4  131.39    9.53   1
  -5  24   4  153.76   13.06   1
  -5  24   5   -0.00    6.74   1
  -5  24   5   -5.63    9.50   1
  -5  24   5  -10.41    4.52   1
  -5  25   2   60.15    6.74   1
  -4   0   1    0.32    5.31   1
  -4   0   1   -7.45    5.74   1
  -4   0   2 2500.48   64.39   1
  -4   0   2 2578.03   65.59   1
  -4   0   3    5.25    4.78   1
  -4   0   3   -6.11    6.97   1
  -4   0   4 1499.22   40.90   1
  -4   0   4 1778.42   48.03   1
  -4   0   5   -6.88    4.47   1
  -4   0   5   29.90    6.29   1
  -4   0   6  117.67    7.27   1
  -4   0   6  117.58    8.47   1
  -4   0   7  -11.87    5.54   1
  -4   0   7  -16.59    5.65   1
  -4   0   8   22.04    5.94   1
  -4   0   8   32.37    5.66   1
  -4   0   9   -0.68    5.41   1
  -4   0   9  -18.20    5.05   1
  -4   0  10 1717.36   47.34   1
  -4   0  10 1607.34   45.43   1
  -4   0  11   27.78    6.22   1
  -4   0  11   12.88    8.13   1
  -4   0  12  172.91   10.72   1
  -4   0  12  210.16   12.48   1
  -4   0  13  -14.74    6.42   1
  -4   0  13   14.10    9.34   1
  -4   0  14  276.59   13.46   1
  -4   0  14  225.90   13.87   1
  -4   0  15    3.77    7.54   1
  -4   0  15   -7.34    8.97   1
  -4   0  16   20.88    8.20   1
  -4   0  16   26.80   16.30   1
  -4   1   1 4584.12  114.65   1
  -4   1   1 4805.95  116.88   1
  -4   1   1 4737.19  115.72   1
  -4   1   2 1604.74   42.14   1
  -4   1   2 1581.71   41.03   1
  -4   1   3 1379.47   37.59   1
  -4   1   3 1345.26   36.13   1
  -4   1   3 1342.16   37.20   1
  -4   1   4  465.49   16.18   1
  -4   1   4  434.33   14.58   1
  -4   1   4  444.05   15.64   1
  -4   1   4  437.76   15.58   1
  -4   1   5  572.55   18.06   1
  -4   1   5  567.26   17.93   1
  -4   1   5  565.60   17.90   1
  -4   1   5  546.29   17.41   1
  -4   1   6  180.34    9.01   1
  -4   1   6  179.38    8.78   1
  -4   1   7  493.09   16.81   1
  -4   1   7  502.49   16.96   1
  -4   1   7  521.71   18.03   1
  -4   1   8  931.43   27.72   1
  -4   1   8  932.54   28.04   1
  -4   1   8  873.96   26.36   1
  -4   1   8  983.01   29.92   1
  -4   1   9   85.13    7.31   1
  -4   1   9   69.16    6.82   1
  -4   1   9   80.26    6.92   1
  -4   1   9   96.30    7.72   1
  -4   1  10  640.91   21.45   1
  -4   1  10  646.10   21.31   1
  -4   1  10  684.24   22.05   1
  -4   1  10  649.20   21.94   1
  -4   1  11    7.92    5.88   1
  -4   1  11   12.50    5.56   1
  -4   1  11   32.04    8.33   1
  -4   1  11   15.65    9.38   1
  -4   1  12  346.13   14.48   1
  -4   1  12  355.68   15.29   1
  -4   1  12  313.97   14.04   1
  -4   1  12  365.81   14.87   1
  -4   1  13   39.90    7.89   1
  -4   1  13   23.65    6.61   1
  -4   1  13   28.87    6.76   1
  -4   1  13   32.59    6.68   1
  -4   1  14   13.68    7.03   1
  -4   1  14   39.25    8.04   1
  -4   1  14   10.44   11.60   1
  -4   1  14   26.35   11.32   1
  -4   1  15   38.30    9.00   1
  -4   1  15   45.90   10.04   1
  -4   1  15   56.41   13.21   1
  -4   1  16   56.98   12.50   1
  -4   1  16   32.51    9.11   1
  -4   2   1 4182.82  101.88   1
  -4   2   2  526.61   17.13   1
  -4   2   2  506.38   17.22   1
  -4   2   3  734.18   22.36   1
  -4   2   3  709.58   21.36   1
  -4   2   3  668.18   20.42   1
  -4   2   3  694.24   21.23   1
  -4   2   4 2447.74   64.80   1
  -4   2   4 2389.23   64.62   1
  -4   2   5  118.18    7.14   1
  -4   2   5  119.57    6.91   1
  -4   2   5  100.76    6.53   1
  -4   2   6 2621.56   70.53   1
  -4   2   6 2795.95   74.62   1
  -4   2   6 2803.80   76.39   1
  -4   2   7  698.15   22.06   1
  -4   2   7  636.66   20.74   1
  -4   2   7  675.21   22.27   1
  -4   2   8   26.78    5.54   1
  -4   2   8   19.18    5.69   1
  -4   2   8   26.32    5.93   1
  -4   2   8   13.54    5.69   1
  -4   2   9 1147.76   33.46   1
  -4   2   9 1179.36   35.61   1
  -4   2   9 1125.24   32.99   1
  -4   2   9 1239.03   35.85   1
  -4   2  10   25.33    6.43   1
  -4   2  10   42.85    8.99   1
  -4   2  11   75.69    7.90   1
  -4   2  11   87.24   10.21   1
  -4   2  12  137.63    9.34   1
  -4   2  12  150.96   10.27   1
  -4   2  12  127.89    9.34   1
  -4   2  12  117.66    8.80   1
  -4   2  13   35.70    7.32   1
  -4   2  13   47.10    7.73   1
  -4   2  13   36.63    6.82   1
  -4   2  14   10.49    6.65   1
  -4   2  14   19.43   10.75   1
  -4   2  15    3.87    8.38   1
  -4   2  15  -13.25    8.17   1
  -4   2  15    5.61    8.15   1
  -4   2  16   11.23    7.66   1
  -4   2  16   -0.32   12.63   1
  -4   2  16   20.37   15.96   1
  -4   3   1 1766.38   44.84   1
  -4   3   1 1705.24   42.11   1
  -4   3   216379.45  400.12   1
  -4   3   216073.97  387.94   1
  -4   3   217085.38  417.04   1
  -4   3   3  401.13   14.92   1
  -4   3   3  420.71   15.07   1
  -4   3   3  410.72   13.74   1
  -4   3   4 3216.05   90.88   1
  -4   3   4 3294.16   85.81   1
  -4   3   5 1920.06   52.26   1
  -4   3   5 1690.33   49.10   1
  -4   3   6 4562.35  126.83   1
  -4   3   6 4794.80  125.78   1
  -4   3   7 1021.60   31.73   1
  -4   3   7 1106.06   32.37   1
  -4   3   8 4033.22  107.65   1
  -4   3   8 4342.28  123.52   1
  -4   3   8 4040.11  107.06   1
  -4   3   8 4209.45  110.84   1
  -4   3   9   32.02    6.75   1
  -4   3   9   47.35    6.68   1
  -4   3   9   33.77    6.76   1
  -4   3  10 4490.47  136.22   1
  -4   3  10 4282.68  111.56   1
  -4   3  10 4431.79  114.21   1
  -4   3  11  204.47   10.69   1
  -4   3  11  212.63   11.12   1
  -4   3  12 1846.73   52.12   1
  -4   3  12 1891.43   50.52   1
  -4   3  13    7.86    6.41   1
  -4   3  13    7.37    6.65   1
  -4   3  13   14.23    8.23   1
  -4   3  14   21.63    7.20   1
  -4   3  14   12.12    7.52   1
  -4   3  15   29.06    9.91   1
  -4   3  15   10.73    7.07   1
  -4   3  15   -1.98   12.21   1
  -4   3  16   33.44   11.41   1
  -4   4   1 1565.92   39.57   1
  -4   4   1 1673.97   40.39   1
  -4   4   2 1701.22   43.73   1
  -4   4   2 1797.27   44.88   1
  -4   4   2 1746.42   45.82   1
  -4   4   3 2583.96   66.30   1
  -4   4   3 2660.07   67.38   1
  -4   4   3 2556.95   66.44   1
  -4   4   4 4562.38  116.39   1
  -4   4   4 4577.40  117.57   1
  -4   4   5 1180.28   33.59   1
  -4   4   5 1164.73   32.96   1
  -4   4   6  430.66   15.54   1
  -4   4   6  466.62   15.95   1
  -4   4   6  482.86   18.33   1
  -4   4   7   -0.94    6.09   1
  -4   4   7    9.74    5.51   1
  -4   4   7  -12.51    6.26   1
  -4   4   7    5.85    5.62   1
  -4   4   8 1688.73   56.89   1
  -4   4   8 1643.25   45.83   1
  -4   4   9 1146.52   34.51   1
  -4   4   9 1182.77   42.72   1
  -4   4   9 1082.36   33.23   1
  -4   4   9 1057.15   31.05   1
  -4   4  10    7.04    6.78   1
  -4   4  10   -3.02    6.95   1
  -4   4  11   40.52    6.85   1
  -4   4  11   31.63    6.15   1
  -4   4  12  301.01   13.70   1
  -4   4  12  322.65   12.85   1
  -4   4  12  302.33   14.94   1
  -4   4  13   -7.69    7.38   1
  -4   4  13    0.69    5.16   1
  -4   4  13   -1.39    6.22   1
  -4   4  14  284.51   14.41   1
  -4   4  14  329.47   17.10   1
  -4   4  14  294.80   14.06   1
  -4   4  15   43.41    8.87   1
  -4   4  15   20.23    6.80   1
  -4   5   1  366.14   12.79   1
  -4   5   1  324.99   10.75   1
  -4   5   2  411.09   14.23   1
  -4   5   2  395.07   12.78   1
  -4   5   2  409.76   13.08   1
  -4   5   3   12.09    5.18   1
  -4   5   3    8.30    4.65   1
  -4   5   3    6.34    4.75   1
  -4   5   4  135.27    7.24   1
  -4   5   4  131.45    6.70   1
  -4   5   4  128.80    7.75   1
  -4   5   5  372.19   13.69   1
  -4   5   5  394.80   13.88   1
  -4   5   5  403.98   13.57   1
  -4   5   6   21.22    6.25   1
  -4   5   6   12.03    5.24   1
  -4   5   6   15.01    5.01   1
  -4   5   7  135.02    8.59   1
  -4   5   7  119.20    8.89   1
  -4   5   8  334.81   14.36   1
  -4   5   8  318.36   13.49   1
  -4   5   8  316.54   12.28   1
  -4   5   9  158.86   10.20   1
  -4   5   9  161.91   12.05   1
  -4   5  10 1250.21   38.00   1
  -4   5  10 1405.27   42.20   1
  -4   5  10 1316.44   36.83   1
  -4   5  11  207.79   11.53   1
  -4   5  11  238.76   12.79   1
  -4   5  12   -0.00    6.45   1
  -4   5  12    7.65    6.26   1
  -4   5  12    0.87    5.24   1
  -4   5  13   79.43    7.12   1
  -4   5  13   99.98   10.80   1
  -4   5  14    1.14    6.47   1
  -4   5  14    4.91    5.80   1
  -4   5  14   18.11   11.70   1
  -4   5  15    9.78    7.34   1
  -4   5  15   -6.74   12.64   1
  -4   6   1 5237.06  125.53   1
  -4   6   1 5432.45  123.91   1
  -4   6   2 1694.89   44.09   1
  -4   6   2 1675.10   43.19   1
  -4   6   2 1698.73   41.37   1
  -4   6   3  466.22   14.79   1
  -4   6   3  529.68   17.12   1
  -4   6   4  181.87    8.44   1
  -4   6   4  182.78    7.68   1
  -4   6   5 1863.71   50.53   1
  -4   6   6   67.86    7.24   1
  -4   6   6   75.77    6.32   1
  -4   6   7  628.14   21.66   1
  -4   6   7  640.81   20.89   1
  -4   6   7  631.09   19.69   1
  -4   6   8   11.44    8.05   1
  -4   6   8   19.23    5.77   1
  -4   6   8   24.33    5.89   1
  -4   6   9  485.94   18.80   1
  -4   6   9  413.95   15.67   1
  -4   6  10  622.34   22.18   1
  -4   6  10  588.85   18.95   1
  -4   6  11   89.62    9.41   1
  -4   6  11   94.56    7.17   1
  -4   6  12   10.13    7.07   1
  -4   6  12   -3.64    9.78   1
  -4   6  12   -2.31    7.13   1
  -4   6  13   32.87    8.87   1
  -4   6  13   54.85    7.79   1
  -4   6  13   50.01    7.92   1
  -4   6  14   48.20    9.55   1
  -4   6  14   65.68    8.58   1
  -4   6  15    1.71    8.90   1
  -4   6  15   -2.97    8.05   1
  -4   6  15   -9.08    7.47   1
  -4   7   1   67.47   10.21   1
  -4   7   1   67.41    5.87   1
  -4   7   1   67.52    6.59   1
  -4   7   1   65.51    5.17   1
  -4   7   2 5227.76  130.70   1
  -4   7   2 4926.42  114.65   1
  -4   7   3 1506.33   37.43   1
  -4   7   4  100.76    6.47   1
  -4   7   4  117.75    5.68   1
  -4   7   5  168.94    8.58   1
  -4   7   5  166.82    8.17   1
  -4   7   5  186.86    7.73   1
  -4   7   6  295.25   11.67   1
  -4   7   6  294.79   10.81   1
  -4   7   6  318.42   13.67   1
  -4   7   7   20.78    6.36   1
  -4   7   7   25.60    5.72   1
  -4   7   8 2092.72   56.01   1
  -4   7   8 2053.10   58.07   1
  -4   7   9 1558.33   42.91   1
  -4   7  10  409.07   17.41   1
  -4   7  10  370.07   15.66   1
  -4   7  10  367.16   13.19   1
  -4   7  11    5.71    6.66   1
  -4   7  11   -5.43    7.41   1
  -4   7  11   -1.22    6.98   1
  -4   7  12 1223.21   39.58   1
  -4   7  13   67.53    9.45   1
  -4   7  13   84.24    6.98   1
  -4   7  14    7.15    9.16   1
  -4   7  14   27.91    8.07   1
  -4   7  14   33.62    7.42   1
  -4   7  15    2.11    9.83   1
  -4   7  15   -1.24    6.81   1
  -4   8   1  640.13   20.02   1
  -4   8   1  641.68   18.79   1
  -4   8   1  600.28   22.82   1
  -4   8   2   13.85    8.91   1
  -4   8   2    0.76    3.79   1
  -4   8   2   15.34    6.04   1
  -4   8   2    2.91    9.65   1
  -4   8   3   55.85    5.37   1
  -4   8   3   48.86    3.71   1
  -4   8   4  215.07    9.62   1
  -4   8   4  204.63    8.25   1
  -4   8   5  445.79   15.49   1
  -4   8   5  416.20   14.67   1
  -4   8   6  385.28   14.55   1
  -4   8   6  387.95   14.28   1
  -4   8   7  641.65   21.05   1
  -4   8   7  648.15   19.47   1
  -4   8   7  641.82   21.61   1
  -4   8   8   27.79    6.30   1
  -4   8   8   15.43    9.91   1
  -4   8   9  216.36   10.86   1
  -4   8   9  210.70    9.30   1
  -4   8   9  173.26   14.38   1
  -4   8  10  294.12   11.51   1
  -4   8  10  338.48   18.65   1
  -4   8  11  127.53    9.90   1
  -4   8  11  147.47    8.17   1
  -4   8  12   19.38    7.83   1
  -4   8  12   11.24    5.02   1
  -4   8  13   15.64    8.25   1
  -4   8  13   27.71    5.14   1
  -4   8  13   31.88   12.40   1
  -4   8  14   37.85   10.72   1
  -4   8  14   27.92    6.76   1
  -4   8  14   -2.14   13.11   1
  -4   8  15   38.99   10.81   1
  -4   8  15   19.87    6.97   1
  -4   8  15   -0.75   13.90   1
  -4   9   1  187.07    8.45   1
  -4   9   1  182.68    6.10   1
  -4   9   2 1024.86   31.12   1
  -4   9   2 1055.63   29.45   1
  -4   9   3  359.63   15.63   1
  -4   9   3  384.00   13.41   1
  -4   9   3  373.45   10.85   1
  -4   9   4  421.37   14.87   1
  -4   9   4  443.66   15.27   1
  -4   9   4  441.08   12.86   1
  -4   9   5  302.87   10.05   1
  -4   9   5  287.01   12.79   1
  -4   9   6   84.30    7.13   1
  -4   9   6   77.16    6.78   1
  -4   9   6   95.39    6.71   1
  -4   9   7   12.58    5.80   1
  -4   9   7   18.02    5.64   1
  -4   9   7   16.44    4.28   1
  -4   9   8  115.61    8.79   1
  -4   9   8  138.99    7.21   1
  -4   9   8  139.30    9.94   1
  -4   9   9 2152.33   64.06   1
  -4   9   9 1946.59   51.86   1
  -4   9  10 2612.01   68.24   1
  -4   9  11  779.27   28.91   1
  -4   9  11  734.67   21.92   1
  -4   9  12  129.67   11.26   1
  -4   9  12  133.81   10.61   1
  -4   9  12  134.47    7.30   1
  -4   9  13  126.20   10.94   1
  -4   9  13  104.00    6.73   1
  -4   9  14   22.47   10.51   1
  -4   9  14   12.85   11.02   1
  -4   9  15    2.32   10.62   1
  -4   9  15   24.46    5.91   1
  -4  10   1  998.55   28.27   1
  -4  10   1 1055.47   28.69   1
  -4  10   2  158.22    8.03   1
  -4  10   2  205.90   13.66   1
  -4  10   3  152.83   11.74   1
  -4  10   3  186.06    9.08   1
  -4  10   3  187.02    8.80   1
  -4  10   4 1090.56   33.83   1
  -4  10   4 1089.22   32.99   1
  -4  10   4 1046.85   26.94   1
  -4  10   5  442.81   18.69   1
  -4  10   5  413.34   15.32   1
  -4  10   5  425.15   15.49   1
  -4  10   5  403.15   12.33   1
  -4  10   6   47.69    6.85   1
  -4  10   6   39.80    6.38   1
  -4  10   7 1929.09   50.47   1
  -4  10   7 2011.37   59.20   1
  -4  10   8  433.27   16.49   1
  -4  10   8  483.43   19.79   1
  -4  10   9   36.00    4.95   1
  -4  10   9   33.56    8.84   1
  -4  10  10   15.00    9.49   1
  -4  10  10   29.76    7.09   1
  -4  10  10   30.32    5.16   1
  -4  10  11   30.13    9.82   1
  -4  10  11   15.92    4.77   1
  -4  10  12  198.07   13.53   1
  -4  10  12  160.79    8.02   1
  -4  10  13   41.57    9.51   1
  -4  10  13   86.29    9.83   1
  -4  10  14  164.47   13.09   1
  -4  10  14  161.52    8.20   1
  -4  10  15   21.55   14.89   1
  -4  10  15    4.34    7.29   1
  -4  11   1   75.69    6.04   1
  -4  11   1   66.50    5.29   1
  -4  11   1   66.71    3.63   1
  -4  11   2 3852.07   99.24   1
  -4  11   2 3629.57   93.98   1
  -4  11   2 3527.12   83.04   1
  -4  11   3  207.12    9.43   1
  -4  11   3  183.72   14.39   1
  -4  11   4   -1.37   10.93   1
  -4  11   4   -0.67    5.37   1
  -4  11   4    1.45    5.38   1
  -4  11   4    7.41    2.83   1
  -4  11   5   38.28   12.03   1
  -4  11   5   11.69    5.74   1
  -4  11   5   10.87    7.86   1
  -4  11   6 1297.87   41.39   1
  -4  11   6 1212.83   37.56   1
  -4  11   6 1186.47   31.47   1
  -4  11   7   11.69   11.69   1
  -4  11   7   15.11    7.16   1
  -4  11   7   -2.26    6.03   1
  -4  11   7   13.25    4.20   1
  -4  11   8  501.75   22.87   1
  -4  11   8  478.23   18.97   1
  -4  11   8  438.94   17.17   1
  -4  11   8  449.08   14.32   1
  -4  11   9  142.94   10.83   1
  -4  11   9  141.38    9.44   1
  -4  11  10 2394.63   73.03   1
  -4  11  11   10.79    4.22   1
  -4  11  11   23.63   13.56   1
  -4  11  11   18.03    6.82   1
  -4  11  12  108.85    9.07   1
  -4  11  12  127.99    6.90   1
  -4  11  12  142.62   16.74   1
  -4  11  13    2.93   12.96   1
  -4  11  13    3.79    9.27   1
  -4  11  13   -8.69    5.90   1
  -4  11  14   15.46   10.02   1
  -4  11  14   11.89    4.91   1
  -4  11  14   30.42   21.87   1
  -4  12   1 1759.27   47.13   1
  -4  12   1 1613.74   42.71   1
  -4  12   2  621.50   19.27   1
  -4  12   2  602.63   16.09   1
  -4  12   3 2001.40   54.48   1
  -4  12   3 1904.51   52.70   1
  -4  12   3 1943.89   47.33   1
  -4  12   4  313.02   13.08   1
  -4  12   4  351.32   15.01   1
  -4  12   4  302.01   12.36   1
  -4  12   5   18.24   12.06   1
  -4  12   5   11.22    6.09   1
  -4  12   5   13.91    3.12   1
  -4  12   6  125.87    8.87   1
  -4  12   6  123.83    6.94   1
  -4  12   7    0.27    6.54   1
  -4  12   7   -6.84    6.32   1
  -4  12   8   11.64    7.54   1
  -4  12   8   23.06    4.35   1
  -4  12   8   12.83   10.27   1
  -4  12   9 1237.79   43.00   1
  -4  12   9 1107.93   37.03   1
  -4  12  10   25.43   15.07   1
  -4  12  10   48.00    8.65   1
  -4  12  10   18.89    6.42   1
  -4  12  10   31.38    4.74   1
  -4  12  11    5.36   13.78   1
  -4  12  11   22.91    8.36   1
  -4  12  11    6.26    5.57   1
  -4  12  11    8.08    4.04   1
  -4  12  12  226.63   18.91   1
  -4  12  12  215.67   15.23   1
  -4  12  13  -17.15    7.52   1
  -4  12  13   -1.69    3.72   1
  -4  12  13   -5.27   21.81   1
  -4  12  13   20.38   14.40   1
  -4  12  14   22.82   17.13   1
  -4  12  14   33.94   10.69   1
  -4  12  14   36.42   12.70   1
  -4  12  14   45.02    5.44   1
  -4  13   1  138.87    5.25   1
  -4  13   1  131.68    8.61   1
  -4  13   2 1530.10   42.09   1
  -4  13   2 1516.02   42.00   1
  -4  13   2 1500.79   36.95   1
  -4  13   3  755.15   23.48   1
  -4  13   3  761.70   23.69   1
  -4  13   3  707.08   18.68   1
  -4  13   4  571.47   19.42   1
  -4  13   4  523.81   14.68   1
  -4  13   4  539.40   19.85   1
  -4  13   5   30.88    6.80   1
  -4  13   5   39.23    6.44   1
  -4  13   6 1356.27   42.86   1
  -4  13   6 1298.12   42.24   1
  -4  13   6 1261.72   39.67   1
  -4  13   7  957.55   32.35   1
  -4  13   7  965.37   31.67   1
  -4  13   7  902.64   24.97   1
  -4  13   8 2236.49   68.59   1
  -4  13   8 2105.82   63.41   1
  -4  13   8 2113.54   55.40   1
  -4  13   9 1165.07   39.20   1
  -4  13   9 1071.46   35.26   1
  -4  13  10   25.03   14.78   1
  -4  13  10   25.61    7.94   1
  -4  13  10   31.08    5.67   1
  -4  13  11   -2.84   15.33   1
  -4  13  11   29.94    9.32   1
  -4  13  11   -0.36    6.42   1
  -4  13  11   13.70    3.83   1
  -4  13  12   66.75   16.90   1
  -4  13  12   59.39   11.29   1
  -4  13  13   33.42   16.60   1
  -4  13  13   48.37   16.74   1
  -4  13  13   36.20    6.04   1
  -4  13  14  -10.89   11.35   1
  -4  13  14    6.04    4.82   1
  -4  13  14    1.65   25.45   1
  -4  13  14   -9.90   12.26   1
  -4  14   1   17.36    5.05   1
  -4  14   1   30.55    6.13   1
  -4  14   1   28.12    3.89   1
  -4  14   2   95.03    7.11   1
  -4  14   2   87.34    5.18   1
  -4  14   3   97.88    7.56   1
  -4  14   3   84.36    8.20   1
  -4  14   4  176.07    9.49   1
  -4  14   4  185.79    7.05   1
  -4  14   5  256.23   13.46   1
  -4  14   5  246.53   11.69   1
  -4  14   6  311.28   14.32   1
  -4  14   6  284.00   14.12   1
  -4  14   6  330.61   15.96   1
  -4  14   7  237.45   13.11   1
  -4  14   7  242.46   13.30   1
  -4  14   8  288.25   14.72   1
  -4  14   8  322.33   16.44   1
  -4  14   9  356.92   16.80   1
  -4  14   9  320.42   15.35   1
  -4  14  10   55.75    9.01   1
  -4  14  10   67.60    5.19   1
  -4  14  10   84.35   23.26   1
  -4  14  11  212.23   13.80   1
  -4  14  11  249.87   26.22   1
  -4  14  12   22.36   10.49   1
  -4  14  12   12.33    6.76   1
  -4  14  12  -26.81   24.99   1
  -4  14  13   47.16   18.58   1
  -4  14  13   40.75    5.02   1
  -4  14  13   31.38   17.91   1
  -4  15   1  718.46   18.89   1
  -4  15   1  739.25   22.45   1
  -4  15   2  396.75   11.47   1
  -4  15   2  420.64   15.15   1
  -4  15   3  120.10    8.15   1
  -4  15   3   98.20    5.77   1
  -4  15   4  252.60   11.50   1
  -4  15   4  238.58    8.35   1
  -4  15   5  371.77   15.22   1
  -4  15   5  371.03   15.23   1
  -4  15   5  358.25   11.37   1
  -4  15   6    6.83    6.27   1
  -4  15   6   12.37    9.83   1
  -4  15   7   38.61    8.58   1
  -4  15   7   38.96    8.88   1
  -4  15   7   22.57    7.64   1
  -4  15   7   30.36    4.12   1
  -4  15   8    6.38    8.14   1
  -4  15   8   -0.00    7.71   1
  -4  15   8   -0.14    3.91   1
  -4  15   8  -11.58   10.01   1
  -4  15   9  269.10   15.23   1
  -4  15   9  301.99   15.03   1
  -4  15   9  289.63   10.57   1
  -4  15  10    8.12    8.52   1
  -4  15  10   15.96    7.81   1
  -4  15  10    8.42    4.20   1
  -4  15  11    7.78    9.08   1
  -4  15  11   10.02    9.14   1
  -4  15  11   15.48    7.56   1
  -4  15  12   11.47   13.31   1
  -4  15  12    2.89   12.08   1
  -4  15  12   -1.22    7.34   1
  -4  15  12    8.37    4.19   1
  -4  15  13   10.77   14.55   1
  -4  15  13   49.36   18.35   1
  -4  16   1  622.58   19.37   1
  -4  16   1  600.89   16.34   1
  -4  16   2   34.16    6.09   1
  -4  16   2   40.35    5.39   1
  -4  16   3    4.16    5.47   1
  -4  16   3   12.64    5.26   1
  -4  16   3   12.88    3.14   1
  -4  16   4  321.64   13.39   1
  -4  16   4  338.30   13.80   1
  -4  16   4  323.96   10.26   1
  -4  16   5   39.71    7.26   1
  -4  16   5   39.80    6.76   1
  -4  16   5   37.64    5.37   1
  -4  16   6   30.70    7.36   1
  -4  16   6   40.97    8.46   1
  -4  16   7    5.33    7.33   1
  -4  16   7    1.34    7.68   1
  -4  16   7   13.68    6.69   1
  -4  16   7    6.57    4.16   1
  -4  16   8   43.41    9.23   1
  -4  16   8   44.72   12.03   1
  -4  16   9  107.35   11.21   1
  -4  16   9   94.01    9.54   1
  -4  16  10   -2.48    9.10   1
  -4  16  10   -9.43    7.80   1
  -4  16  10   13.34    7.77   1
  -4  16  10    5.23    4.27   1
  -4  16  11   32.43    9.84   1
  -4  16  11   17.44    4.63   1
  -4  16  11    4.39   13.68   1
  -4  16  11    7.84   11.07   1
  -4  16  12  -10.88    8.37   1
  -4  16  12    5.45    4.43   1
  -4  16  12    2.32   18.76   1
  -4  16  12   14.75   16.06   1
  -4  16  13    0.49   15.18   1
  -4  16  13   -0.54   14.56   1
  -4  16  13   12.75    9.56   1
  -4  16  13    6.13    4.73   1
  -4  17   1  477.26   15.87   1
  -4  17   1  508.14   17.01   1
  -4  17   2  447.42   15.80   1
  -4  17   2  424.01   12.71   1
  -4  17   3  758.97   24.28   1
  -4  17   3  724.54   19.55   1
  -4  17   4  246.89   11.48   1
  -4  17   4  227.88    8.13   1
  -4  17   5    4.90    5.99   1
  -4  17   5   10.10    3.50   1
  -4  17   6  315.26   14.45   1
  -4  17   6  322.71   10.81   1
  -4  17   7  129.22   11.52   1
  -4  17   7   96.44   11.55   1
  -4  17   7  112.28    7.33   1
  -4  17   8   76.56   10.65   1
  -4  17   8   97.21    9.89   1
  -4  17   8   97.84    6.21   1
  -4  17   9   19.16    8.23   1
  -4  17   9   11.40    8.26   1
  -4  17   9   25.89    4.99   1
  -4  17   9   36.61   11.32   1
  -4  17  10  105.66   11.22   1
  -4  17  10   99.92   10.42   1
  -4  17  10  112.79   14.74   1
  -4  17  11   -0.00    8.87   1
  -4  17  11  -11.36    9.34   1
  -4  17  11    4.38    4.72   1
  -4  17  11   10.66   13.03   1
  -4  17  12   14.97   13.57   1
  -4  17  12  -11.13   11.50   1
  -4  17  12    3.49    5.05   1
  -4  17  12   13.82   12.89   1
  -4  18   1  354.29   12.51   1
  -4  18   1  365.51   13.25   1
  -4  18   2  368.61   13.40   1
  -4  18   2  350.68   14.32   1
  -4  18   3 1468.13   41.34   1
  -4  18   3 1334.52   40.18   1
  -4  18   4   10.41    6.48   1
  -4  18   4   -2.47    5.18   1
  -4  18   4   -4.49    3.11   1
  -4  18   5   28.03    6.44   1
  -4  18   5   16.16    6.41   1
  -4  18   5   22.82    3.62   1
  -4  18   6   33.98    7.75   1
  -4  18   6   17.40    4.12   1
  -4  18   6    9.66    9.49   1
  -4  18   7   68.56    8.75   1
  -4  18   7   65.73   10.18   1
  -4  18   7   60.95    8.05   1
  -4  18   8  168.84   11.67   1
  -4  18   8  160.95   13.23   1
  -4  18   8  181.97   12.17   1
  -4  18   8  187.56    9.06   1
  -4  18   9   -6.99    7.77   1
  -4  18   9    4.94    9.05   1
  -4  18  10   11.75    9.15   1
  -4  18  10   18.49   10.14   1
  -4  18  10    6.30    4.15   1
  -4  18  10   14.93   11.73   1
  -4  18  11   -2.84   10.41   1
  -4  18  11   10.99    9.29   1
  -4  18  11   21.34    4.34   1
  -4  18  11   17.20   12.80   1
  -4  18  12   24.12   10.74   1
  -4  18  12   59.21   18.76   1
  -4  19   1   70.26    5.83   1
  -4  19   1   60.91    5.87   1
  -4  19   1   60.23    4.28   1
  -4  19   2   27.44    5.54   1
  -4  19   2   37.89    3.85   1
  -4  19   3  108.89    8.15   1
  -4  19   3  114.34    5.67   1
  -4  19   3  119.16    9.83   1
  -4  19   4  175.07    9.78   1
  -4  19   4  148.10    8.84   1
  -4  19   4  151.23    6.53   1
  -4  19   5   -1.84    6.05   1
  -4  19   5    7.00    3.18   1
  -4  19   5    1.42    8.42   1
  -4  19   6  970.49   31.05   1
  -4  19   6  993.51   33.70   1
  -4  19   7  150.35   10.65   1
  -4  19   7  159.84   13.74   1
  -4  19   7  143.36   10.69   1
  -4  19   8   32.43    7.72   1
  -4  19   8   37.28   10.53   1
  -4  19   8   41.28    8.49   1
  -4  19   8   43.33    4.88   1
  -4  19   9   -3.81    7.23   1
  -4  19   9    6.06    9.95   1
  -4  19   9   -5.25    8.48   1
  -4  19   9   -8.26    4.05   1
  -4  19  10  -28.76   10.54   1
  -4  19  10    0.42    9.29   1
  -4  19  10    1.36    5.87   1
  -4  19  11   -1.73    9.49   1
  -4  19  11   16.16   10.29   1
  -4  19  11  -26.40   13.70   1
  -4  19  11    4.75    4.40   1
  -4  20   1   41.87    5.10   1
  -4  20   1   53.59    4.46   1
  -4  20   1   51.47    7.06   1
  -4  20   2   23.97    3.64   1
  -4  20   2   39.32    7.57   1
  -4  20   3    1.01    4.83   1
  -4  20   3   -3.84    3.34   1
  -4  20   4   20.60    6.07   1
  -4  20   4    5.33    3.43   1
  -4  20   4    6.18    8.26   1
  -4  20   5   16.49    6.45   1
  -4  20   5   -4.08    5.83   1
  -4  20   5    9.78    3.32   1
  -4  20   6   20.83    6.59   1
  -4  20   6   18.33    3.95   1
  -4  20   7   -1.76    9.23   1
  -4  20   7   13.11    6.93   1
  -4  20   7   10.09    3.72   1
  -4  20   8  245.92   13.26   1
  -4  20   8  297.93   21.24   1
  -4  20   9  -13.92    9.70   1
  -4  20   9   -6.62    3.80   1
  -4  20   9    3.20   14.23   1
  -4  20  10    9.79    8.62   1
  -4  20  10   19.87    9.71   1
  -4  20  10   34.58   15.24   1
  -4  20  11   14.68   10.56   1
  -4  20  11   32.49   17.27   1
  -4  21   1   90.97    6.67   1
  -4  21   1  114.57    7.53   1
  -4  21   2  773.66   23.48   1
  -4  21   2  765.96   25.16   1
  -4  21   3   35.47    5.63   1
  -4  21   3   28.40    5.29   1
  -4  21   4    9.51    5.31   1
  -4  21   4    5.71    3.40   1
  -4  21   4    1.91    8.52   1
  -4  21   5   16.83    6.33   1
  -4  21   5   19.64    4.09   1
  -4  21   6  118.12   10.02   1
  -4  21   6  120.76   11.39   1
  -4  21   7   44.76    8.03   1
  -4  21   7   14.65    7.90   1
  -4  21   7   30.23    4.53   1
  -4  21   8  234.16   13.47   1
  -4  21   8  299.19   19.96   1
  -4  21   9    8.35    8.79   1
  -4  21   9   25.22   11.39   1
  -4  21  10    3.07    8.74   1
  -4  21  10   11.50   11.00   1
  -4  21  10   -9.21    9.67   1
  -4  21  10    4.82    4.08   1
  -4  22   1   16.55    4.73   1
  -4  22   1   14.40    4.52   1
  -4  22   1    8.09    3.98   1
  -4  22   2  190.72    8.87   1
  -4  22   2  219.48   10.78   1
  -4  22   3  551.30   16.71   1
  -4  22   3  568.87   19.41   1
  -4  22   4   19.77    5.67   1
  -4  22   4   15.34    6.83   1
  -4  22   4   30.09    5.51   1
  -4  22   5  217.33   11.97   1
  -4  22   5  211.42    8.58   1
  -4  22   6    3.22    5.90   1
  -4  22   6   10.74    6.93   1
  -4  22   6    2.95    3.88   1
  -4  22   7  231.58   12.79   1
  -4  22   7  186.05   13.15   1
  -4  22   7  217.18    9.14   1
  -4  22   8    3.55    7.41   1
  -4  22   8   26.72   11.87   1
  -4  22   8    4.05    3.72   1
  -4  22   8  -15.34   12.06   1
  -4  22   9   78.36   10.26   1
  -4  22   9  100.88   12.71   1
  -4  22   9   96.52   18.58   1
  -4  23   1  252.39   11.70   1
  -4  23   1  222.64    9.00   1
  -4  23   2   88.75    6.13   1
  -4  23   2   72.13    6.99   1
  -4  23   3   27.40    5.10   1
  -4  23   3   27.14    4.34   1
  -4  23   4   57.31    6.68   1
  -4  23   4   69.76    8.25   1
  -4  23   4   61.75    5.20   1
  -4  23   5   32.13    6.19   1
  -4  23   5   19.42    7.14   1
  -4  23   6   81.75    8.04   1
  -4  23   6  110.14   10.17   1
  -4  23   6   86.53    5.92   1
  -4  23   7   47.85    7.79   1
  -4  23   7   28.44    9.25   1
  -4  23   7   39.87    5.09   1
  -4  23   8   32.97    8.72   1
  -4  23   8   21.09   12.76   1
  -4  23   8    1.77    9.27   1
  -4  23   8   17.66    5.02   1
  -4  23   9   37.48    9.39   1
  -4  23   9   34.88    5.45   1
  -4  23   9   46.27   15.56   1
  -4  24   1   -2.02    4.21   1
  -4  24   1   -7.24    5.75   1
  -4  24   1   13.21    7.64   1
  -4  24   2   80.18    5.96   1
  -4  24   2   86.60    9.67   1
  -4  24   3  517.93   16.50   1
  -4  24   3  491.98   20.34   1
  -4  24   4  400.54   17.77   1
  -4  24   4  422.11   14.19   1
  -4  24   5   15.57    6.37   1
  -4  24   5    3.37    6.75   1
  -4  24   6   11.89    7.44   1
  -4  24   6    8.29    4.15   1
  -4  24   6   -7.88    8.82   1
  -4  24   7   13.48    6.88   1
  -4  24   7   13.86    4.64   1
  -4  24   7   14.94   12.63   1
  -4  24   8   -1.48    6.82   1
  -4  24   8   21.07   10.55   1
  -4  24   8    6.52    4.96   1
  -4  25   1   -5.57   10.08   1
  -4  25   1  -11.98    7.89   1
  -4  25   2  120.79    7.41   1
  -4  25   2  128.22    7.51   1
  -4  25   3   86.33    7.09   1
  -4  25   3   93.23   11.08   1
  -4  25   4   -2.90    4.69   1
  -4  25   4   -5.22    4.66   1
  -4  25   4  -19.20   11.05   1
  -4  25   5   76.04    9.42   1
  -4  25   5   63.11    5.92   1
  -4  25   6   41.05    7.44   1
  -4  25   6   49.48    9.77   1
  -4  26   1   -2.90    4.84   1
  -4  26   1   -6.57    8.01   1
  -4  26   1  -22.29   10.90   1
  -4  26   2   76.11    6.33   1
  -4  26   2   75.45    8.19   1
  -4  26   2   49.82   10.41   1
  -4  26   3   46.94    6.10   1
  -4  26   3   59.32    6.52   1
  -4  26   3   45.09   11.11   1
  -4  26   4    5.46    5.69   1
  -4  26   4    1.60    5.01   1
  -4  26   4    5.79   11.82   1
  -4  26   5    0.48    5.31   1
  -4  26   5   13.29    8.49   1
  -4  26   5   -0.41    5.10   1
  -3   0   114237.95  357.42   1
  -3   0   114725.89  360.68   1
  -3   0   2   -2.95    3.68   1
  -3   0   2   -3.37    4.77   1
  -3   0   3 7381.65  189.90   1
  -3   0   3 7141.64  180.93   1
  -3   0   4   -5.71    4.67   1
  -3   0   4   -6.27    4.59   1
  -3   0   519555.41  495.83   1
  -3   0   520974.25  528.64   1
  -3   0   6   33.28    6.14   1
  -3   0   6    9.89    5.85   1
  -3   0   7   20.69    4.60   1
  -3   0   7   31.00    4.60   1
  -3   0   8    6.99    4.72   1
  -3   0   8    6.37    4.29   1
  -3   0   9  579.17   18.44   1
  -3   0   9  608.37   19.45   1
  -3   0  10   -1.41    5.04   1
  -3   0  10    4.69    4.48   1
  -3   0  11   60.11    6.34   1
  -3   0  11   52.48    8.49   1
  -3   0  12   -2.97    5.26   1
  -3   0  12  -15.27    5.43   1
  -3   0  13    2.12    6.37   1
  -3   0  13   25.28    8.42   1
  -3   0  14   28.76    7.02   1
  -3   0  14   19.00    9.34   1
  -3   0  15   98.43    8.13   1
  -3   0  15   55.75   12.14   1
  -3   0  16   -1.14    7.07   1
  -3   0  16   12.52    9.20   1
  -3   1   1 3299.66   84.00   1
  -3   1   1 3032.83   76.08   1
  -3   1   2  305.64   10.54   1
  -3   1   2  328.68   12.68   1
  -3   1   3 1071.77   29.78   1
  -3   1   3 1083.53   30.72   1
  -3   1   3 1009.36   28.71   1
  -3   1   4   -0.35    6.43   1
  -3   1   4   -6.06    6.57   1
  -3   1   4   -7.95    5.65   1
  -3   1   4    1.23    6.55   1
  -3   1   5   47.43    5.85   1
  -3   1   5   73.87    8.39   1
  -3   1   5   65.33    6.89   1
  -3   1   5   45.22    7.84   1
  -3   1   611566.04  291.23   1
  -3   1   610980.88  279.53   1
  -3   1   7 3261.02   84.35   1
  -3   1   7 3082.09   79.58   1
  -3   1   8  687.75   21.03   1
  -3   1   8  628.38   19.84   1
  -3   1   8  695.60   21.43   1
  -3   1   8  616.20   19.50   1
  -3   1   9   -4.50    4.88   1
  -3   1   9    0.98    4.68   1
  -3   1   9    4.02    4.78   1
  -3   1   9    0.86    6.76   1
  -3   1  10   31.39    5.64   1
  -3   1  10   47.14    5.76   1
  -3   1  10   45.79    6.02   1
  -3   1  10   38.07    6.41   1
  -3   1  11 1230.54   35.22   1
  -3   1  11 1256.53   35.05   1
  -3   1  11 1212.16   33.85   1
  -3   1  11 1259.52   35.02   1
  -3   1  12   85.77    7.17   1
  -3   1  12   83.37    6.82   1
  -3   1  13    6.33    6.33   1
  -3   1  13   17.93    8.61   1
  -3   1  13   -4.61    8.26   1
  -3   1  13    5.77    8.31   1
  -3   1  14   -5.52    6.53   1
  -3   1  14  -13.55    6.95   1
  -3   1  14   -5.09    6.57   1
  -3   1  14   -3.04    6.09   1
  -3   1  15   38.49    8.54   1
  -3   1  15   36.14    7.40   1
  -3   1  15   22.35   10.23   1
  -3   1  16  286.79   14.38   1
  -3   1  16  311.38   14.13   1
  -3   2   1 1737.90   44.14   1
  -3   2   1 1677.29   47.45   1
  -3   2   2 1497.99   39.47   1
  -3   2   2 1488.20   38.97   1
  -3   2   3  266.88   10.82   1
  -3   2   3  246.46   10.00   1
  -3   2   3  257.94   10.14   1
  -3   2   4 5161.88  133.35   1
  -3   2   510066.15  257.07   1
  -3   2   6   20.25    7.65   1
  -3   2   6   13.41    8.68   1
  -3   2   6   14.10    8.22   1
  -3   2   6   18.84    8.26   1
  -3   2   7   19.63    4.38   1
  -3   2   7   18.85    4.62   1
  -3   2   7   23.01    4.75   1
  -3   2   8  924.64   26.82   1
  -3   2   8  972.71   28.21   1
  -3   2   8  942.31   27.52   1
  -3   2   8  942.70   27.16   1
  -3   2   9  240.43   10.28   1
  -3   2   9  237.01   10.39   1
  -3   2   9  235.81   10.26   1
  -3   2  10 2219.37   60.83   1
  -3   2  10 2235.06   57.89   1
  -3   2  10 2273.98   59.22   1
  -3   2  11  851.41   27.20   1
  -3   2  11  807.57   24.37   1
  -3   2  11  882.14   26.04   1
  -3   2  12  912.16   30.97   1
  -3   2  12  917.98   27.38   1
  -3   2  13   26.66    6.39   1
  -3   2  13   21.65    5.84   1
  -3   2  13   33.49    9.27   1
  -3   2  13   43.23    6.22   1
  -3   2  14   81.28    8.78   1
  -3   2  14   93.53    9.08   1
  -3   2  14   87.40    7.84   1
  -3   2  15    1.60    7.19   1
  -3   2  15    1.24    8.31   1
  -3   2  16   64.86    8.26   1
  -3   2  16   85.22   11.11   1
  -3   3   1 7194.54  174.11   1
  -3   3   1 7268.88  172.83   1
  -3   3   1 6750.72  165.08   1
  -3   3   2  140.30    6.26   1
  -3   3   2  134.81    6.83   1
  -3   3   3 4442.33  123.93   1
  -3   3   3 4474.14  113.17   1
  -3   3   3 4750.91  119.94   1
  -3   3   4   16.55    5.19   1
  -3   3   4    6.28    4.71   1
  -3   3   4   19.24    7.46   1
  -3   3   4    9.86    6.64   1
  -3   3   5  569.52   18.07   1
  -3   3   5  605.04   18.89   1
  -3   3   5  619.97   19.00   1
  -3   3   6 2526.60   66.76   1
  -3   3   6 2489.62   68.62   1
  -3   3   7 3818.17   98.66   1
  -3   3   7 3543.82   96.39   1
  -3   3   8  118.73    7.01   1
  -3   3   8  117.89    7.04   1
  -3   3   8  107.30    7.71   1
  -3   3   9  910.66   28.35   1
  -3   3   9  970.88   28.13   1
  -3   3  10 2632.22   77.60   1
  -3   3  10 2518.63   65.99   1
  -3   3  11 2100.26   55.52   1
  -3   3  11 2327.03   75.18   1
  -3   3  11 2166.33   55.22   1
  -3   3  12  894.81   25.03   1
  -3   3  12  893.61   26.90   1
  -3   3  12  939.49   27.98   1
  -3   3  13  151.78    9.31   1
  -3   3  13  132.95    8.61   1
  -3   3  14   82.28   11.32   1
  -3   3  14   70.20   10.21   1
  -3   3  14   65.94    8.73   1
  -3   3  15   42.68    8.23   1
  -3   3  15   54.87    6.42   1
  -3   3  15   40.21   10.85   1
  -3   3  16   -3.07    8.75   1
  -3   3  16    9.83    6.84   1
  -3   3  16   -6.74   10.93   1
  -3   4   1  509.22   14.74   1
  -3   4   1  472.44   13.40   1
  -3   4   1  481.22   12.93   1
  -3   4   2 4237.71  104.68   1
  -3   4   2 4091.82  101.29   1
  -3   4   3 2845.21   72.51   1
  -3   4   3 2707.46   69.00   1
  -3   4   3 2971.57   74.42   1
  -3   4   4 1425.90   38.30   1
  -3   4   4 1481.65   39.78   1
  -3   4   5  365.80   13.12   1
  -3   4   5  375.85   12.78   1
  -3   4   6   30.71    6.94   1
  -3   4   6   29.61    5.79   1
  -3   4   6   42.00    6.27   1
  -3   4   7 1242.52   39.61   1
  -3   4   7 1247.80   34.32   1
  -3   4   7 1209.62   35.36   1
  -3   4   8 1209.10   39.56   1
  -3   4   8 1147.58   32.44   1
  -3   4   8 1158.89   31.92   1
  -3   4   8 1090.41   32.21   1
  -3   4   9   72.86    6.89   1
  -3   4   9   80.05    6.18   1
  -3   4   9   54.09    8.41   1
  -3   4  10   70.47    7.80   1
  -3   4  10   96.29    9.14   1
  -3   4  10   86.02    8.01   1
  -3   4  11  947.11   28.77   1
  -3   4  11 1012.99   28.24   1
  -3   4  12  332.43   11.95   1
  -3   4  12  349.57   15.53   1
  -3   4  12  387.35   15.97   1
  -3   4  13   12.76    6.69   1
  -3   4  13   -1.79    5.08   1
  -3   4  13   -0.56    5.00   1
  -3   4  14  184.97   10.76   1
  -3   4  14  167.52   10.14   1
  -3   4  14  173.49    8.47   1
  -3   4  15   36.92    9.11   1
  -3   4  15   37.05    7.70   1
  -3   4  15   58.29    7.75   1
  -3   4  16    3.24    8.00   1
  -3   4  16    9.95    6.55   1
  -3   4  16  -12.45   13.37   1
  -3   5   1  420.24   12.59   1
  -3   5   1  436.09   13.11   1
  -3   5   1  425.04   11.44   1
  -3   5   2  260.32    8.34   1
  -3   5   2  266.24   11.11   1
  -3   5   3 1725.76   45.14   1
  -3   5   3 1843.55   46.31   1
  -3   5   3 1825.82   47.87   1
  -3   5   4 4969.67  123.41   1
  -3   5   4 4756.77  121.30   1
  -3   5   5   12.19    5.41   1
  -3   5   5    5.04    5.16   1
  -3   5   5   22.22    5.45   1
  -3   5   6 1118.59   31.88   1
  -3   5   6 1168.26   32.32   1
  -3   5   6 1197.64   32.50   1
  -3   5   7   83.20    7.18   1
  -3   5   7   74.18    5.36   1
  -3   5   7   64.11    5.21   1
  -3   5   8   23.55    6.09   1
  -3   5   8   29.38    4.82   1
  -3   5   8   20.52    4.50   1
  -3   5   9  462.83   16.02   1
  -3   5   9  441.75   14.50   1
  -3   5  10  569.47   19.26   1
  -3   5  10  577.93   17.51   1
  -3   5  11  445.70   16.35   1
  -3   5  11  408.35   16.10   1
  -3   5  11  465.41   14.90   1
  -3   5  12  673.26   22.16   1
  -3   5  12  645.07   22.19   1
  -3   5  12  656.34   19.13   1
  -3   5  13   55.97    6.67   1
  -3   5  13   35.99    9.48   1
  -3   5  14   46.81    7.11   1
  -3   5  14   56.27    7.03   1
  -3   5  15   16.64    7.75   1
  -3   5  15    2.51    6.44   1
  -3   5  15   20.53    6.45   1
  -3   5  16   11.05    8.30   1
  -3   5  16   25.31   12.33   1
  -3   6   1 1776.70   42.40   1
  -3   6   1 1788.01   45.73   1
  -3   6   2 2337.05   61.99   1
  -3   6   2 2451.54   59.00   1
  -3   6   2 2442.82   62.66   1
  -3   6   3  478.26   15.59   1
  -3   6   3  487.24   13.79   1
  -3   6   4    6.16    7.39   1
  -3   6   4   -5.99    6.61   1
  -3   6   4   -1.84    4.38   1
  -3   6   5 8504.06  210.20   1
  -3   6   6   87.73    6.19   1
  -3   6   6  104.50    6.46   1
  -3   6   7    3.05    4.88   1
  -3   6   7    7.59    4.16   1
  -3   6   7    9.80    4.00   1
  -3   6   8   -3.95    5.82   1
  -3   6   8    4.95    4.56   1
  -3   6   9  515.17   17.21   1
  -3   6   9  538.23   16.47   1
  -3   6  10 1176.32   31.44   1
  -3   6  10 1131.75   33.50   1
  -3   6  11  743.67   24.25   1
  -3   6  11  795.77   25.44   1
  -3   6  11  780.29   22.38   1
  -3   6  12   84.63    9.05   1
  -3   6  12   85.45    8.91   1
  -3   6  13    5.83    6.62   1
  -3   6  13   -2.03    7.39   1
  -3   6  13   13.11    8.57   1
  -3   6  14   -4.25    6.73   1
  -3   6  14    5.13    5.63   1
  -3   6  14    2.47   10.31   1
  -3   6  15   -5.22    7.26   1
  -3   6  15   -1.89    5.67   1
  -3   6  15   -6.00    9.54   1
  -3   6  16   -4.05    8.69   1
  -3   6  16   15.79    6.37   1
  -3   6  16    5.69   13.24   1
  -3   7   1 4861.48  113.96   1
  -3   7   1 4953.33  123.56   1
  -3   7   2 2060.52   53.75   1
  -3   7   2 1988.53   48.14   1
  -3   7   3 1647.72   45.82   1
  -3   7   3 1771.34   47.24   1
  -3   7   3 1685.89   41.90   1
  -3   7   4   86.16    8.70   1
  -3   7   4   71.96    7.53   1
  -3   7   4   86.85    5.70   1
  -3   7   5 5611.11  144.51   1
  -3   7   6 4531.54  113.16   1
  -3   7   6 4388.00  116.17   1
  -3   7   7 1931.73   53.55   1
  -3   7   7 1998.92   51.52   1
  -3   7   8   -3.23    5.54   1
  -3   7   8   -0.20    4.61   1
  -3   7   8    8.30    3.60   1
  -3   7   9    3.51    5.05   1
  -3   7   9   -8.59    4.08   1
  -3   7   9   -0.51    9.22   1
  -3   7  10   11.48    7.38   1
  -3   7  10    2.42    4.83   1
  -3   7  11  611.82   20.83   1
  -3   7  11  617.54   18.52   1
  -3   7  12   37.97    9.54   1
  -3   7  12   31.31    8.95   1
  -3   7  13   17.68    7.28   1
  -3   7  13    0.00    9.33   1
  -3   7  13   17.18    5.71   1
  -3   7  14   47.15    8.36   1
  -3   7  14   22.55    8.28   1
  -3   7  15   50.73    9.58   1
  -3   7  15   52.49    9.29   1
  -3   7  15   56.38    7.98   1
  -3   8   1 5689.87  143.17   1
  -3   8   1 5807.70  137.23   1
  -3   8   2  422.63   15.95   1
  -3   8   2  387.56   10.77   1
  -3   8   3  217.81    8.97   1
  -3   8   3  231.44    7.78   1
  -3   8   3  247.48   16.29   1
  -3   8   4 2908.82   80.54   1
  -3   8   4 3092.36   82.19   1
  -3   8   4 2937.85   72.59   1
  -3   8   5 6992.90  171.79   1
  -3   8   5 7408.12  192.58   1
  -3   8   6  705.09   22.13   1
  -3   8   6  755.02   22.99   1
  -3   8   6  703.37   19.61   1
  -3   8   7   85.80    6.83   1
  -3   8   7   96.70    5.47   1
  -3   8   8  713.71   20.21   1
  -3   8   8  782.09   25.52   1
  -3   8   9   32.94    4.54   1
  -3   8   9   15.18    6.98   1
  -3   8  10 2398.09   65.18   1
  -3   8  10 2549.70   63.69   1
  -3   8  11  565.33   19.52   1
  -3   8  11  643.74   24.27   1
  -3   8  12  409.46   12.95   1
  -3   8  13    1.77    6.20   1
  -3   8  13  -17.68    8.68   1
  -3   8  13   -5.01    5.33   1
  -3   8  14   68.47    5.72   1
  -3   8  14   50.63   11.36   1
  -3   8  15   20.25    8.92   1
  -3   8  15   44.19    8.91   1
  -3   8  15   43.65    4.93   1
  -3   9   1  945.32   26.71   1
  -3   9   1  937.04   25.68   1
  -3   9   1  919.05   23.03   1
  -3   9   2   59.87   10.52   1
  -3   9   2   56.64    4.62   1
  -3   9   2   49.33    4.44   1
  -3   9   3 1770.01   48.42   1
  -3   9   3 1579.21   39.26   1
  -3   9   4 2028.30   62.15   1
  -3   9   4 2208.07   60.49   1
  -3   9   4 2105.43   52.42   1
  -3   9   5 2363.47   64.91   1
  -3   9   5 2204.87   55.49   1
  -3   9   5 2239.61   64.01   1
  -3   9   6 2789.75   70.17   1
  -3   9   6 2927.42   79.64   1
  -3   9   7   79.94    6.94   1
  -3   9   7   92.55    5.15   1
  -3   9   8  256.51   11.65   1
  -3   9   8  220.92   10.54   1
  -3   9   8  247.13    8.93   1
  -3   9   9  513.95   18.84   1
  -3   9   9  458.02   16.37   1
  -3   9   9  458.74   14.07   1
  -3   9  10 2648.61   65.87   1
  -3   9  10 2786.84   80.31   1
  -3   9  11  372.87   12.14   1
  -3   9  11  357.75   14.25   1
  -3   9  12  133.11    6.55   1
  -3   9  12  132.19   10.07   1
  -3   9  13   77.97   13.34   1
  -3   9  13   97.48    7.23   1
  -3   9  14   11.42    8.89   1
  -3   9  14   48.41   14.05   1
  -3   9  14   13.33    5.94   1
  -3   9  15   65.73   13.05   1
  -3   9  15   94.26    7.28   1
  -3  10   1 2314.88   60.51   1
  -3  10   1 2444.34   59.73   1
  -3  10   2  935.82   27.04   1
  -3  10   2  979.83   27.70   1
  -3  10   2  951.10   24.12   1
  -3  10   3 1345.25   37.68   1
  -3  10   4 6025.25  161.14   1
  -3  10   4 5667.27  138.36   1
  -3  10   4 5916.03  154.91   1
  -3  10   5 3561.50  105.93   1
  -3  10   5 3622.59   99.08   1
  -3  10   5 3417.66   84.89   1
  -3  10   6 2571.21   73.82   1
  -3  10   6 2620.84   75.42   1
  -3  10   6 2723.92   75.55   1
  -3  10   6 2585.96   65.14   1
  -3  10   7   43.66   10.80   1
  -3  10   7   51.26    6.30   1
  -3  10   8   35.06    6.00   1
  -3  10   8   32.19    8.09   1
  -3  10   9  142.81    9.51   1
  -3  10   9  112.93    6.06   1
  -3  10  10  639.91   23.15   1
  -3  10  10  646.55   21.57   1
  -3  10  10  620.18   18.15   1
  -3  10  11  323.08   13.67   1
  -3  10  11  327.65   10.81   1
  -3  10  11  298.18   17.01   1
  -3  10  12   69.55    9.52   1
  -3  10  12   67.56    6.98   1
  -3  10  12   52.97    5.64   1
  -3  10  13   76.59   12.44   1
  -3  10  13   69.83    9.80   1
  -3  10  14    9.39    7.72   1
  -3  10  14   10.66    9.47   1
  -3  10  14   11.85    4.23   1
  -3  10  14    8.20   17.98   1
  -3  10  15   -5.12   14.94   1
  -3  10  15   -5.41    8.12   1
  -3  10  15    8.58   13.08   1
  -3  10  15    5.93    4.01   1
  -3  11   1 2544.37   62.72   1
  -3  11   1 2514.44   65.62   1
  -3  11   2  307.01   11.19   1
  -3  11   2  297.62    8.83   1
  -3  11   2  327.62   11.61   1
  -3  11   3   51.99    4.56   1
  -3  11   3   53.39    7.27   1
  -3  11   3   52.58    4.44   1
  -3  11   4  132.99    7.84   1
  -3  11   4  139.59    7.22   1
  -3  11   4  148.88    5.66   1
  -3  11   5  878.41   28.48   1
  -3  11   5  905.89   27.85   1
  -3  11   5  932.53   24.72   1
  -3  11   6   91.80   12.23   1
  -3  11   6   67.24    6.82   1
  -3  11   6   73.39    8.36   1
  -3  11   7  481.01   20.37   1
  -3  11   7  510.64   18.61   1
  -3  11   7  538.16   18.99   1
  -3  11   7  519.33   15.39   1
  -3  11   8   80.03    7.88   1
  -3  11   8   57.80    6.99   1
  -3  11   8   73.20   17.36   1
  -3  11   9  574.53   21.19   1
  -3  11   9  545.06   19.30   1
  -3  11   9  537.04   15.71   1
  -3  11  10   -4.09   12.99   1
  -3  11  10  -11.19    6.66   1
  -3  11  10  -10.07    6.59   1
  -3  11  11 1270.25   41.05   1
  -3  11  11 1190.68   31.03   1
  -3  11  12  581.52   24.88   1
  -3  11  12  511.97   23.09   1
  -3  11  13   32.82   12.86   1
  -3  11  13   25.29    8.46   1
  -3  11  14   46.40   14.74   1
  -3  11  14   31.87    9.88   1
  -3  11  14    7.86   10.62   1
  -3  11  14   21.37    5.66   1
  -3  11  15   34.81   16.77   1
  -3  11  15   15.33    9.99   1
  -3  11  15   12.32   13.21   1
  -3  11  15    8.76    6.21   1
  -3  12   1  112.92    6.36   1
  -3  12   1  116.22    5.55   1
  -3  12   1  124.29    4.81   1
  -3  12   2  703.65   20.94   1
  -3  12   2  674.87   20.12   1
  -3  12   3   67.53    7.79   1
  -3  12   3   58.93    4.69   1
  -3  12   4  482.56   16.14   1
  -3  12   4  512.32   14.40   1
  -3  12   5 1514.46   43.22   1
  -3  12   5 1452.54   37.48   1
  -3  12   5 1591.03   46.36   1
  -3  12   6  572.35   22.24   1
  -3  12   6  535.35   18.77   1
  -3  12   6  505.67   20.30   1
  -3  12   7   -4.17   12.31   1
  -3  12   7    9.77    5.82   1
  -3  12   7   -6.12    5.64   1
  -3  12   8  990.75   31.36   1
  -3  12   8  943.42   25.53   1
  -3  12   8  938.01   31.41   1
  -3  12   9  892.75   28.86   1
  -3  12   9  855.10   23.35   1
  -3  12  10  -11.75   13.73   1
  -3  12  10   -5.85    6.47   1
  -3  12  10    4.11    6.31   1
  -3  12  11  -21.83   14.04   1
  -3  12  11  -12.11    7.62   1
  -3  12  12   47.04   12.89   1
  -3  12  12   67.15   11.68   1
  -3  12  13    3.94    8.68   1
  -3  12  13  -15.20    5.67   1
  -3  12  14   17.26   14.73   1
  -3  12  14   -4.58    8.41   1
  -3  12  14  -19.86    9.13   1
  -3  12  14    8.75    4.38   1
  -3  12  15   17.61   14.16   1
  -3  13   1 1722.40   46.14   1
  -3  13   1 1726.72   43.80   1
  -3  13   1 1688.45   45.95   1
  -3  13   2  220.01    8.49   1
  -3  13   2  202.81    7.34   1
  -3  13   3    1.90    3.81   1
  -3  13   3    5.61    4.03   1
  -3  13   4   92.40    4.79   1
  -3  13   4   64.58    6.99   1
  -3  13   5  818.18   25.70   1
  -3  13   5  833.99   26.18   1
  -3  13   6   20.68    6.59   1
  -3  13   6   25.83    5.93   1
  -3  13   7   88.49    8.55   1
  -3  13   7   83.84    8.05   1
  -3  13   8   34.71   14.12   1
  -3  13   8    5.80    6.33   1
  -3  13   8    8.10    6.28   1
  -3  13   8   11.94    3.55   1
  -3  13   9    6.78   13.94   1
  -3  13   9   24.55    7.53   1
  -3  13   9    6.04    6.04   1
  -3  13   9   22.25    3.77   1
  -3  13  10 1159.50   38.07   1
  -3  13  10 1050.66   28.19   1
  -3  13  11  609.95   23.21   1
  -3  13  11  768.30   33.68   1
  -3  13  12   -6.82   12.88   1
  -3  13  12   18.09    9.06   1
  -3  13  12    7.69    3.50   1
  -3  13  13   71.66   15.05   1
  -3  13  13   61.31   11.02   1
  -3  13  13   46.53    8.78   1
  -3  13  13   58.80    5.37   1
  -3  13  14    6.19    9.06   1
  -3  13  14   29.55   20.75   1
  -3  13  14   14.02    6.60   1
  -3  14   1  318.31   11.37   1
  -3  14   1  323.35   10.96   1
  -3  14   2  723.30   21.75   1
  -3  14   2  692.75   18.67   1
  -3  14   3   16.62    5.23   1
  -3  14   3   14.87    2.99   1
  -3  14   4  385.00   11.64   1
  -3  14   4  454.71   16.76   1
  -3  14   5  586.23   19.79   1
  -3  14   5  563.95   19.10   1
  -3  14   5  558.16   16.05   1
  -3  14   6 1806.60   51.80   1
  -3  14   6 1767.02   52.21   1
  -3  14   6 1848.30   47.87   1
  -3  14   7 1927.25   55.90   1
  -3  14   7 1853.87   63.20   1
  -3  14   8  833.54   27.80   1
  -3  14   8  921.23   32.03   1
  -3  14   8  839.09   28.10   1
  -3  14   8  843.49   23.42   1
  -3  14   9   27.15    7.98   1
  -3  14   9   21.79    7.49   1
  -3  14   9    9.52    6.35   1
  -3  14   9   23.35    5.42   1
  -3  14  10   54.03    7.99   1
  -3  14  10   36.41    7.00   1
  -3  14  10   48.22    4.66   1
  -3  14  10   64.68   12.17   1
  -3  14  11   17.45   10.92   1
  -3  14  11   13.73    7.30   1
  -3  14  11   -7.87   11.89   1
  -3  14  12  202.55   14.30   1
  -3  14  12  197.50   17.81   1
  -3  14  13  -14.72   10.64   1
  -3  14  13   14.54    7.07   1
  -3  14  13    4.40    4.84   1
  -3  14  13    4.38   15.21   1
  -3  14  14    1.10   12.49   1
  -3  14  14  -22.96   10.60   1
  -3  14  14   -9.44    7.39   1
  -3  14  14    3.17    5.13   1
  -3  15   1 2792.93   73.32   1
  -3  15   1 2587.08   70.36   1
  -3  15   2  822.39   24.06   1
  -3  15   2  790.08   21.28   1
  -3  15   2  798.01   24.26   1
  -3  15   3   30.77    4.59   1
  -3  15   3   47.97    3.80   1
  -3  15   4 1717.90   49.87   1
  -3  15   4 1727.18   44.50   1
  -3  15   5  547.82   15.80   1
  -3  15   5  567.10   19.92   1
  -3  15   6 2415.59   70.08   1
  -3  15   6 2619.91   73.00   1
  -3  15   6 2404.54   61.94   1
  -3  15   7 1581.35   46.88   1
  -3  15   7 1615.00   48.90   1
  -3  15   8  461.54   19.49   1
  -3  15   8  486.68   18.81   1
  -3  15   9  294.57   14.80   1
  -3  15   9  265.20   13.59   1
  -3  15   9  270.66    9.78   1
  -3  15   9  237.14   15.09   1
  -3  15  10  695.17   25.47   1
  -3  15  10  639.65   24.46   1
  -3  15  10  665.20   24.20   1
  -3  15  11  131.68   10.23   1
  -3  15  11  115.17    6.29   1
  -3  15  11   90.63   15.09   1
  -3  15  12  342.74   18.05   1
  -3  15  12  284.95   15.87   1
  -3  15  13  100.91   17.78   1
  -3  15  13   99.64   17.07   1
  -3  15  14   16.82   11.69   1
  -3  15  14   -0.85   10.51   1
  -3  15  14    4.77    5.39   1
  -3  16   1    6.90    3.26   1
  -3  16   1   10.22    3.15   1
  -3  16   1   11.27    5.70   1
  -3  16   2  200.70    8.52   1
  -3  16   2  198.97    7.74   1
  -3  16   3    0.09    3.02   1
  -3  16   3    2.50    7.19   1
  -3  16   3    0.16    5.47   1
  -3  16   4   70.32    6.64   1
  -3  16   4   56.05    4.06   1
  -3  16   5  106.96    7.42   1
  -3  16   5  107.02    5.42   1
  -3  16   6  688.62   19.59   1
  -3  16   6  697.23   23.97   1
  -3  16   7   34.69    6.96   1
  -3  16   7   20.85    4.05   1
  -3  16   8  111.15   10.06   1
  -3  16   8  131.19    9.18   1
  -3  16   8  115.89    5.99   1
  -3  16   9  -10.52    8.19   1
  -3  16   9    0.63    6.01   1
  -3  16   9    3.49    5.61   1
  -3  16  10  444.41   18.49   1
  -3  16  10  402.84   17.25   1
  -3  16  11  656.72   25.06   1
  -3  16  11  565.06   26.14   1
  -3  16  12   -8.98    9.77   1
  -3  16  12    2.48    9.50   1
  -3  16  12   -1.83    7.30   1
  -3  16  12    5.53    3.74   1
  -3  16  13  122.89   13.85   1
  -3  16  13  175.56   17.89   1
  -3  17   1  400.15   13.26   1
  -3  17   1  371.46   12.71   1
  -3  17   1  367.78   11.47   1
  -3  17   2  341.26   12.28   1
  -3  17   2  329.76   10.45   1
  -3  17   3  181.05    8.81   1
  -3  17   3  187.70    8.52   1
  -3  17   3  176.67    6.80   1
  -3  17   4  375.46   13.87   1
  -3  17   4  343.71   10.97   1
  -3  17   4  340.72   13.79   1
  -3  17   5  233.72   10.84   1
  -3  17   5  279.31   11.76   1
  -3  17   6  215.81   10.83   1
  -3  17   6  233.27   10.87   1
  -3  17   7  747.94   24.95   1
  -3  17   7  687.16   23.90   1
  -3  17   7  699.68   20.06   1
  -3  17   8  517.33   19.68   1
  -3  17   8  499.10   22.96   1
  -3  17   8  531.48   21.17   1
  -3  17   9   13.55    7.10   1
  -3  17   9   12.79    7.62   1
  -3  17   9   -3.61    6.24   1
  -3  17   9    4.97    3.59   1
  -3  17  10   29.49    8.40   1
  -3  17  10   63.62   10.87   1
  -3  17  11  154.88   13.08   1
  -3  17  11  122.34   13.04   1
  -3  17  11  118.02   10.34   1
  -3  17  12   76.16   11.21   1
  -3  17  12   65.78    9.68   1
  -3  17  12   86.86    5.60   1
  -3  17  13   -3.73   11.19   1
  -3  17  13   -2.83   10.14   1
  -3  17  13    3.18   15.49   1
  -3  17  13    1.57    6.32   1
  -3  18   1   78.03    6.08   1
  -3  18   1   81.52    5.84   1
  -3  18   2   -1.23    4.37   1
  -3  18   2  -12.26    4.10   1
  -3  18   3  375.64   13.32   1
  -3  18   3  346.93   13.64   1
  -3  18   4  356.61   13.56   1
  -3  18   4  325.13   12.78   1
  -3  18   5  286.32   12.16   1
  -3  18   5  301.67   10.16   1
  -3  18   6   96.21    8.06   1
  -3  18   6   87.47    5.23   1
  -3  18   7   42.10    6.26   1
  -3  18   7   38.83    9.05   1
  -3  18   8   34.88    6.71   1
  -3  18   8   46.41    8.76   1
  -3  18   8   22.92    6.75   1
  -3  18   9   45.63    9.65   1
  -3  18   9   29.02    7.52   1
  -3  18   9   40.35    5.50   1
  -3  18  10  116.77    9.82   1
  -3  18  10  108.41   11.14   1
  -3  18  10  108.89    6.05   1
  -3  18  10  103.99   12.86   1
  -3  18  11    7.40    8.81   1
  -3  18  11   -5.70   12.21   1
  -3  18  11    5.01    3.80   1
  -3  18  11    6.87   10.81   1
  -3  18  12   82.57   11.95   1
  -3  18  12  113.23   18.08   1
  -3  18  12   81.93   13.12   1
  -3  19   1   -1.28    3.99   1
  -3  19   1   -9.22   15.68   1
  -3  19   1    1.36    3.49   1
  -3  19   1    6.41    3.68   1
  -3  19   2  166.45    8.02   1
  -3  19   2  174.14    7.15   1
  -3  19   3  109.07    6.94   1
  -3  19   3  106.49    6.81   1
  -3  19   3  116.83    5.83   1
  -3  19   4  670.89   21.12   1
  -3  19   4  687.00   23.46   1
  -3  19   5   20.44    5.99   1
  -3  19   5    0.89    4.90   1
  -3  19   6   -4.74    6.16   1
  -3  19   6   -6.64    5.90   1
  -3  19   7  472.79   14.71   1
  -3  19   7  447.14   18.34   1
  -3  19   8   28.01    6.83   1
  -3  19   8   39.06    7.28   1
  -3  19   8   23.16    3.81   1
  -3  19   9    6.10    6.40   1
  -3  19   9   30.13    9.43   1
  -3  19   9   15.10    6.68   1
  -3  19   9   11.24    3.79   1
  -3  19  10   22.43    9.24   1
  -3  19  10   17.09    7.61   1
  -3  19  10   18.88    3.95   1
  -3  19  11   84.99   10.78   1
  -3  19  11   64.80   12.83   1
  -3  19  11   50.13    9.67   1
  -3  19  12   14.50    9.91   1
  -3  19  12   21.68   13.54   1
  -3  19  12   -1.66    8.71   1
  -3  19  12    8.18    3.84   1
  -3  20   1  232.12   20.35   1
  -3  20   1  194.89    8.57   1
  -3  20   1  198.39    8.15   1
  -3  20   1  186.32    9.13   1
  -3  20   2  121.38    6.83   1
  -3  20   2  141.18    7.36   1
  -3  20   2  138.05    6.64   1
  -3  20   3   -4.04    4.70   1
  -3  20   3   10.82    4.93   1
  -3  20   4 1163.61   33.45   1
  -3  20   4 1050.04   33.39   1
  -3  20   4 1074.95   29.78   1
  -3  20   5  578.88   20.66   1
  -3  20   5  599.79   18.00   1
  -3  20   6  448.04   14.27   1
  -3  20   6  471.18   19.04   1
  -3  20   7   18.47    6.25   1
  -3  20   7    7.87    8.98   1
  -3  20   8   33.90    6.96   1
  -3  20   8   36.37    7.14   1
  -3  20   9  101.04    9.13   1
  -3  20   9   81.88    5.67   1
  -3  20  10   33.25    9.49   1
  -3  20  10   52.21   12.12   1
  -3  20  11   27.36   10.25   1
  -3  20  11   39.30   13.68   1
  -3  20  11   30.07    4.73   1
  -3  21   1 1084.23   30.87   1
  -3  21   1 1133.95   34.29   1
  -3  21   1 1065.11   29.77   1
  -3  21   2  467.06   15.31   1
  -3  21   2  465.04   16.38   1
  -3  21   3 1032.44   29.02   1
  -3  21   3 1023.14   32.80   1
  -3  21   4  107.53    7.17   1
  -3  21   4  126.79    8.02   1
  -3  21   5  125.54    7.74   1
  -3  21   5  137.30    6.79   1
  -3  21   5  141.99    9.89   1
  -3  21   6  148.42    8.66   1
  -3  21   6  128.94    6.67   1
  -3  21   7  155.22    9.27   1
  -3  21   7  143.74    9.67   1
  -3  21   8    0.92    4.00   1
  -3  21   8    3.62    8.84   1
  -3  21   9   36.68    7.81   1
  -3  21   9   49.26    9.06   1
  -3  21   9   58.80   15.07   1
  -3  21  10   50.12    9.83   1
  -3  21  10   53.30   13.58   1
  -3  21  10   31.57    9.07   1
  -3  21  10   50.80    4.76   1
  -3  21  11   67.32   11.27   1
  -3  21  11   52.56   14.81   1
  -3  21  11   61.12   11.89   1
  -3  21  11   64.04    5.30   1
  -3  22   1  392.58   13.46   1
  -3  22   1  465.27   28.27   1
  -3  22   2   21.41    4.46   1
  -3  22   2   26.31    4.68   1
  -3  22   3   66.10    5.42   1
  -3  22   3   61.68    7.01   1
  -3  22   4  304.96   11.87   1
  -3  22   4  333.92   13.64   1
  -3  22   4  287.69   10.69   1
  -3  22   5   65.94    6.44   1
  -3  22   5   79.82    7.17   1
  -3  22   5   84.78    6.77   1
  -3  22   6    7.46    6.08   1
  -3  22   6    6.92    3.78   1
  -3  22   7  196.84    9.94   1
  -3  22   7  227.32   14.04   1
  -3  22   8  401.19   17.68   1
  -3  22   8  423.17   17.28   1
  -3  22   9  100.89    8.94   1
  -3  22   9  112.43   13.41   1
  -3  22  10   -3.79    9.33   1
  -3  22  10   -7.24    8.52   1
  -3  22  10    4.34    4.17   1
  -3  22  10   22.93   18.26   1
  -3  23   1    3.61   19.12   1
  -3  23   1   19.68    4.19   1
  -3  23   1   20.59    6.26   1
  -3  23   2   -0.68    3.71   1
  -3  23   2   -5.49    4.07   1
  -3  23   2   -2.12    4.41   1
  -3  23   3   50.88    5.53   1
  -3  23   3   59.50    6.37   1
  -3  23   3   46.99    5.21   1
  -3  23   4   -3.23    4.37   1
  -3  23   4   -8.36    5.02   1
  -3  23   4   -8.76    4.47   1
  -3  23   5   53.13    6.03   1
  -3  23   5   43.90    5.16   1
  -3  23   6    6.97    5.42   1
  -3  23   6   18.57    6.37   1
  -3  23   6   19.11    4.47   1
  -3  23   7    1.27    7.28   1
  -3  23   7    7.14    4.01   1
  -3  23   7   28.50    8.24   1
  -3  23   8   -6.96    5.97   1
  -3  23   8   -0.35    7.38   1
  -3  23   8   -5.34    5.78   1
  -3  23   9    1.32    6.34   1
  -3  23   9   15.00   10.88   1
  -3  23   9   -6.36    4.36   1
  -3  23   9  -23.89   12.40   1
  -3  23  10    0.00    9.72   1
  -3  24   1  233.82    9.67   1
  -3  24   1  241.40   25.36   1
  -3  24   2   12.60    4.36   1
  -3  24   2   29.37    4.88   1
  -3  24   3    6.76    4.21   1
  -3  24   3   16.80    5.34   1
  -3  24   3   16.56    4.79   1
  -3  24   4   30.18    5.59   1
  -3  24   4   28.42    5.22   1
  -3  24   4   32.38    6.93   1
  -3  24   5   27.17    5.85   1
  -3  24   5   11.95    4.72   1
  -3  24   5   17.48    6.46   1
  -3  24   6   10.70    4.44   1
  -3  24   6    3.07    7.29   1
  -3  24   7   16.05    6.28   1
  -3  24   7   14.20    8.26   1
  -3  24   7   28.68    4.95   1
  -3  24   8   26.68    6.68   1
  -3  24   8   48.14    8.51   1
  -3  24   8   30.83    5.26   1
  -3  24   9   10.73    9.08   1
  -3  24   9   14.93    4.73   1
  -3  24   9    7.27    9.35   1
  -3  25   1  169.34    8.04   1
  -3  25   1  114.16    9.95   1
  -3  25   2   97.23    6.28   1
  -3  25   2   99.25    7.16   1
  -3  25   2   83.39    6.74   1
  -3  25   3    8.09    4.33   1
  -3  25   3    2.44    5.12   1
  -3  25   3    4.05    6.82   1
  -3  25   4   80.33    6.48   1
  -3  25   4   70.28    9.39   1
  -3  25   5   16.33    5.47   1
  -3  25   5   18.49    7.21   1
  -3  25   6   60.54    6.21   1
  -3  25   6   84.85    8.89   1
  -3  25   6   58.37    6.34   1
  -3  25   7   52.97    9.78   1
  -3  25   7   64.62    7.97   1
  -3  25   8   26.47    6.95   1
  -3  25   8   37.41    5.89   1
  -3  25   8   18.02   12.66   1
  -3  26   1   58.99    6.08   1
  -3  26   1   63.10    9.83   1
  -3  26   2  -10.53    5.00   1
  -3  26   2   -1.27    6.33   1
  -3  26   3   55.85    7.14   1
  -3  26   3   51.66    8.18   1
  -3  26   4   49.48    5.63   1
  -3  26   4   76.66   10.09   1
  -3  26   5   13.01    4.70   1
  -3  26   5   14.42    7.02   1
  -3  26   5    8.19    5.04   1
  -3  26   6   16.29    5.67   1
  -3  26   6   10.64    7.64   1
  -3  26   6    6.83    5.34   1
  -3  26   7    5.24    5.00   1
  -3  26   7   16.27    9.41   1
  -3  26   7   -6.32    5.67   1
  -3  27   1   18.00    4.88   1
  -3  27   1   10.29    5.27   1
  -3  27   1   13.77    9.41   1
  -3  27   2   33.60    5.19   1
  -3  27   2   47.36    6.76   1
  -3  27   3  104.85    7.31   1
  -3  27   3   92.65   10.43   1
  -3  27   4   54.20    6.00   1
  -3  27   4   51.09    7.78   1
  -3  27   4   69.48    9.02   1
  -3  27   5    5.90    5.24   1
  -3  27   5    3.85    7.06   1
  -3  27   5   10.06    6.18   1
  -3  28   1    1.66    4.80   1
  -3  28   1   -6.36    7.92   1
  -3  28   1    5.69   10.74   1
  -3  28   2   10.14    5.04   1
  -3  28   2    3.83    7.39   1
  -3  28   2   -5.14    8.80   1
  -3  28   3   13.63    5.10   1
  -2   0   1    4.98    4.14   1
  -2   0   1   -1.62    2.92   1
  -2   0   240258.70 1017.80   1
  -2   0   3   -1.37    3.51   1
  -2   0   3    2.27    4.70   1
  -2   0   4  191.43    7.51   1
  -2   0   4  229.82    8.52   1
  -2   0   5   15.55    4.00   1
  -2   0   5   19.25    4.48   1
  -2   0   6 3665.14   92.36   1
  -2   0   6 3835.10   96.94   1
  -2   0   7    5.21    4.03   1
  -2   0   7   22.81    8.68   1
  -2   0   8    1.84    6.22   1
  -2   0   8    3.67    4.29   1
  -2   0   9   -6.01    4.15   1
  -2   0   9   17.89    5.47   1
  -2   0  10   13.01    4.06   1
  -2   0  10   32.80    6.64   1
  -2   0  11    3.38    4.62   1
  -2   0  11   11.76    4.75   1
  -2   0  12 1180.58   31.09   1
  -2   0  12 1098.20   31.46   1
  -2   0  13    1.48    5.30   1
  -2   0  13    3.87    5.71   1
  -2   0  14  156.29    8.14   1
  -2   0  14  181.78   10.87   1
  -2   0  15   -9.32    5.02   1
  -2   0  15   -5.87    9.13   1
  -2   0  16   21.79    5.42   1
  -2   1   120920.48  521.45   1
  -2   1   121316.81  527.95   1
  -2   1   2 1852.04   48.16   1
  -2   1   2 2021.44   52.42   1
  -2   1   3 5839.32  149.10   1
  -2   1   4  158.25    7.72   1
  -2   1   4  154.51    7.33   1
  -2   1   4  180.64    9.41   1
  -2   1   4  148.39    8.21   1
  -2   1   5 2458.01   64.07   1
  -2   1   5 2445.41   64.26   1
  -2   1   6   85.39    5.54   1
  -2   1   6   65.14    7.01   1
  -2   1   6   81.79    7.03   1
  -2   1   7  578.20   17.00   1
  -2   1   7  563.66   17.31   1
  -2   1   7  587.09   19.11   1
  -2   1   7  565.79   18.37   1
  -2   1   8   50.29    5.39   1
  -2   1   8   52.01    7.06   1
  -2   1   9 1271.46   33.78   1
  -2   1   9 1325.81   34.70   1
  -2   1  10  715.61   20.27   1
  -2   1  10  743.27   21.43   1
  -2   1  10  694.05   20.15   1
  -2   1  10  734.54   20.90   1
  -2   1  11 3046.58   74.07   1
  -2   1  11 3013.19   77.63   1
  -2   1  11 3169.55   76.36   1
  -2   1  12   -1.71    5.33   1
  -2   1  12   -4.35    5.59   1
  -2   1  12   -6.54    4.64   1
  -2   1  12   -0.51    4.75   1
  -2   1  13  831.86   25.42   1
  -2   1  13  881.62   23.73   1
  -2   1  14   30.68    6.10   1
  -2   1  14   31.01    6.44   1
  -2   1  14   42.10    5.64   1
  -2   1  15  130.96    7.83   1
  -2   1  15  135.35    8.70   1
  -2   1  16   -0.95    5.33   1
  -2   1  16   11.35   11.52   1
  -2   1  16    7.48    8.13   1
  -2   2   110525.42  255.24   1
  -2   2   111116.97  271.98   1
  -2   2   264328.03 1589.07   1
  -2   2   263822.05 1617.66   1
  -2   2   263391.96 1561.54   1
  -2   2   3   92.21    5.27   1
  -2   2   3   89.14    5.96   1
  -2   2   3   84.99    4.66   1
  -2   2   3   78.87    5.92   1
  -2   2   4 2427.57   62.88   1
  -2   2   5   57.57    6.45   1
  -2   2   5   64.28    5.73   1
  -2   2   5   50.36    5.86   1
  -2   2   5   51.45    8.28   1
  -2   2   6 4118.21  103.64   1
  -2   2   6 4000.30  103.09   1
  -2   2   7 2240.72   57.92   1
  -2   2   7 2569.28   65.14   1
  -2   2   8  435.30   15.19   1
  -2   2   8  409.33   13.21   1
  -2   2   9   47.94    4.68   1
  -2   2   9   52.02    5.40   1
  -2   2   9   36.69    6.21   1
  -2   2  10   31.60    4.98   1
  -2   2  10   16.75    6.30   1
  -2   2  10   21.23    6.30   1
  -2   2  11  283.59   10.83   1
  -2   2  11  301.53   11.87   1
  -2   2  11  283.89   10.85   1
  -2   2  11  273.34    9.94   1
  -2   2  12  318.52   13.77   1
  -2   2  12  315.04   12.12   1
  -2   2  12  305.18   10.75   1
  -2   2  13    7.57    5.53   1
  -2   2  13   -5.19    4.72   1
  -2   2  13  -10.58    4.75   1
  -2   2  14   19.39    5.92   1
  -2   2  14   11.91    5.70   1
  -2   2  14    0.16    6.33   1
  -2   2  15   84.63    7.27   1
  -2   2  15   80.73   10.24   1
  -2   2  16    2.73    5.62   1
  -2   2  16   -8.67    8.29   1
  -2   2  16  -11.56   11.56   1
  -2   3   1 1138.24   28.19   1
  -2   3   1 1164.09   30.00   1
  -2   3   213625.53  333.85   1
  -2   3   213261.82  321.61   1
  -2   3   3 8401.89  206.73   1
  -2   3   3 7944.00  196.39   1
  -2   3   4 2771.41   75.14   1
  -2   3   4 2626.57   66.04   1
  -2   3   4 2784.68   71.31   1
  -2   3   5 4610.64  117.49   1
  -2   3   5 4393.09  116.23   1
  -2   3   6  237.27   10.71   1
  -2   3   6  211.95    8.18   1
  -2   3   6  221.14    8.51   1
  -2   3   7  798.01   23.42   1
  -2   3   7  735.63   21.14   1
  -2   3   7  792.35   22.05   1
  -2   3   8 2197.99   59.88   1
  -2   3   8 2232.18   55.82   1
  -2   3   8 2122.76   55.48   1
  -2   3   9   40.53    4.60   1
  -2   3   9   30.72    5.14   1
  -2   3   9   39.67    4.42   1
  -2   3  10  224.22    9.89   1
  -2   3  10  209.44   10.33   1
  -2   3  11   62.36    5.94   1
  -2   3  11   60.98    8.32   1
  -2   3  12  226.44    9.88   1
  -2   3  12  211.17    9.68   1
  -2   3  13    2.41    5.38   1
  -2   3  13    4.65    4.35   1
  -2   3  14  104.20    7.88   1
  -2   3  14   90.62    7.54   1
  -2   3  14   97.63    8.59   1
  -2   3  15   -0.88    5.89   1
  -2   3  15    0.30    5.17   1
  -2   3  15   -9.65    8.58   1
  -2   3  16   18.63    5.87   1
  -2   3  16   22.91    5.09   1
  -2   4   1 2204.58   53.18   1
  -2   4   1 2246.05   56.75   1
  -2   4   228212.77  676.43   1
  -2   4   228255.90  697.14   1
  -2   4   3 9554.80  239.32   1
  -2   4   3 9704.71  236.25   1
  -2   4   4  669.42   19.30   1
  -2   4   4  724.42   20.24   1
  -2   4   4  697.53   19.36   1
  -2   4   5  389.75   12.48   1
  -2   4   5  404.00   12.31   1
  -2   4   6 1146.96   30.32   1
  -2   4   6 1183.83   31.10   1
  -2   4   7  531.81   16.03   1
  -2   4   7  678.65   19.03   1
  -2   4   8 1283.04   33.92   1
  -2   4   8 1292.18   33.40   1
  -2   4   9   68.83    5.63   1
  -2   4   9   76.96    5.87   1
  -2   4  10  706.22   21.37   1
  -2   4  10  718.60   19.58   1
  -2   4  11   -4.43    5.54   1
  -2   4  11   -4.86    5.33   1
  -2   4  11   -1.38    3.58   1
  -2   4  12   39.24    6.28   1
  -2   4  12   41.30    6.77   1
  -2   4  13   15.78    5.60   1
  -2   4  13   13.00    4.95   1
  -2   4  13    8.44    5.37   1
  -2   4  14  241.27   11.39   1
  -2   4  14  219.19    9.08   1
  -2   4  14  240.46   12.60   1
  -2   4  15    7.32    6.06   1
  -2   4  15    9.30    4.51   1
  -2   4  16   -9.72    6.40   1
  -2   4  16    2.03    7.76   1
  -2   4  16    9.91    6.24   1
  -2   5   1 4158.07  100.17   1
  -2   5   1 4261.65  107.59   1
  -2   5   2 1419.36   37.28   1
  -2   5   2 1397.84   34.77   1
  -2   5   3  326.52   10.48   1
  -2   5   3  326.88    9.64   1
  -2   5   4  643.70   18.67   1
  -2   5   4  609.87   16.70   1
  -2   5   5 1821.17   48.37   1
  -2   5   5 1717.39   44.63   1
  -2   5   5 1781.02   45.14   1
  -2   5   6 1052.33   29.30   1
  -2   5   6 1010.63   28.08   1
  -2   5   6 1058.64   28.12   1
  -2   5   7 3946.08   96.42   1
  -2   5   7 4093.36  105.49   1
  -2   5   8   69.87    8.34   1
  -2   5   8   63.85    4.58   1
  -2   5   9  280.50   11.17   1
  -2   5   9  236.80    8.32   1
  -2   5  10  357.59   13.61   1
  -2   5  10  382.00   12.27   1
  -2   5  11 2692.14   64.04   1
  -2   5  12    0.01    7.27   1
  -2   5  12    3.37    8.11   1
  -2   5  12  -12.87    7.42   1
  -2   5  13 1260.48   34.39   1
  -2   5  13 1281.25   37.13   1
  -2   5  14   14.96    5.00   1
  -2   5  14   12.38    4.55   1
  -2   5  14   18.78    8.49   1
  -2   5  15   10.00    7.32   1
  -2   5  15   11.02    5.98   1
  -2   5  15    1.21    6.19   1
  -2   5  16   -3.97    3.70   1
  -2   5  16  -17.28    9.53   1
  -2   5  16   -1.75   11.15   1
  -2   6   110266.42  262.07   1
  -2   6   110009.02  243.01   1
  -2   6   2 5477.37  140.96   1
  -2   6   2 5892.95  143.12   1
  -2   6   3 2274.85   59.74   1
  -2   6   3 2224.58   55.23   1
  -2   6   4 1548.04   42.75   1
  -2   6   4 1699.09   45.23   1
  -2   6   4 1646.79   41.60   1
  -2   6   5 2080.72   55.76   1
  -2   6   5 2216.72   57.83   1
  -2   6   5 2217.64   55.54   1
  -2   6   6  292.00   11.89   1
  -2   6   6  232.76   10.15   1
  -2   6   7 1907.63   51.33   1
  -2   6   7 1854.46   46.47   1
  -2   6   8  766.95   23.14   1
  -2   6   8  723.96   19.71   1
  -2   6   9  295.95    9.67   1
  -2   6   9  271.81   11.02   1
  -2   6  10  292.55    9.59   1
  -2   6  10  287.58   12.85   1
  -2   6  10  297.79   11.98   1
  -2   6  11 1180.30   33.71   1
  -2   6  11 1070.31   27.31   1
  -2   6  12  187.57   11.39   1
  -2   6  12  194.04    9.17   1
  -2   6  13   32.38    6.38   1
  -2   6  13   34.79    6.78   1
  -2   6  14  176.33   10.44   1
  -2   6  14  183.24    7.42   1
  -2   6  15   -5.35    3.39   1
  -2   6  15  -17.85    9.46   1
  -2   6  15   10.97    8.50   1
  -2   6  16   -0.00    6.88   1
  -2   6  16   -8.66    7.94   1
  -2   6  16    1.32    5.12   1
  -2   7   1 1379.58   36.56   1
  -2   7   1 1475.07   39.42   1
  -2   7   1 1487.82   37.59   1
  -2   7   2   16.65    7.79   1
  -2   7   2    5.74    3.50   1
  -2   7   3   67.76    8.54   1
  -2   7   3   73.36    3.88   1
  -2   7   3   73.90    6.17   1
  -2   7   4 5689.00  148.33   1
  -2   7   4 6054.54  148.73   1
  -2   7   5   -5.20    4.42   1
  -2   7   5    6.09    6.58   1
  -2   7   6  569.48   18.52   1
  -2   7   6  570.46   17.91   1
  -2   7   6  542.19   15.30   1
  -2   7   7 1929.75   53.01   1
  -2   7   8   44.76    5.22   1
  -2   7   8   43.98    3.63   1
  -2   7   8   54.04    5.30   1
  -2   7   9   -2.01    3.12   1
  -2   7   9   11.11    7.70   1
  -2   7   9   -8.26    5.97   1
  -2   7  10  382.50   15.03   1
  -2   7  10  361.62   10.96   1
  -2   7  11  639.10   20.16   1
  -2   7  11  649.74   17.79   1
  -2   7  12   71.17    6.80   1
  -2   7  12   58.33    8.04   1
  -2   7  12   64.75    6.58   1
  -2   7  13   -4.16    8.00   1
  -2   7  13   -9.52    4.91   1
  -2   7  14   24.04    6.67   1
  -2   7  14   53.60    5.49   1
  -2   7  15   16.64    6.54   1
  -2   7  15   -1.42    6.73   1
  -2   7  15   10.66    3.53   1
  -2   7  16   13.55   13.32   1
  -2   7  16    3.40    7.56   1
  -2   7  16   -2.59    3.74   1
  -2   7  16   -8.66   10.93   1
  -2   8   1 4955.63  126.45   1
  -2   8   1 5104.57  134.55   1
  -2   8   1 4916.73  123.62   1
  -2   8   2  360.48   11.32   1
  -2   8   2  337.73   12.74   1
  -2   8   2  325.73    9.62   1
  -2   8   3   87.06   10.02   1
  -2   8   3   83.47    5.42   1
  -2   8   3   87.17    4.23   1
  -2   8   4  776.20   22.72   1
  -2   8   4  726.87   24.86   1
  -2   8   4  812.57   21.62   1
  -2   8   5  188.07   11.73   1
  -2   8   5  185.52    8.79   1
  -2   8   5  168.92    7.10   1
  -2   8   6  332.41   12.08   1
  -2   8   6  313.77    9.87   1
  -2   8   7  167.55    7.95   1
  -2   8   7  187.39    6.71   1
  -2   8   7  176.07    9.27   1
  -2   8   8  290.21   10.96   1
  -2   8   8  274.35    8.87   1
  -2   8   8  263.93   11.73   1
  -2   8   9  164.09    8.26   1
  -2   8   9  148.46    6.91   1
  -2   8  10 1579.03   45.47   1
  -2   8  10 1595.14   39.03   1
  -2   8  11 1001.60   31.00   1
  -2   8  11  921.43   27.33   1
  -2   8  11  995.12   25.32   1
  -2   8  12  130.60    5.99   1
  -2   8  12  181.92   11.42   1
  -2   8  13   17.03    3.68   1
  -2   8  13   31.09    6.91   1
  -2   8  13   21.26   10.21   1
  -2   8  14   19.80    9.24   1
  -2   8  14   41.13    9.38   1
  -2   8  15   38.20    7.79   1
  -2   8  15   27.57    9.11   1
  -2   8  15   61.13   17.54   1
  -2   8  15   36.93    5.01   1
  -2   9   1  942.75   24.95   1
  -2   9   1  958.50   26.87   1
  -2   9   2  270.18    9.33   1
  -2   9   2  260.06    7.96   1
  -2   9   316458.98  407.04   1
  -2   9   316482.52  439.94   1
  -2   9   4  -10.13   10.10   1
  -2   9   4   10.10    4.64   1
  -2   9   4    8.90    3.08   1
  -2   9   5 1137.95   35.43   1
  -2   9   5 1132.32   32.80   1
  -2   9   6 2203.43   60.27   1
  -2   9   6 2200.13   64.29   1
  -2   9   7  591.97   21.14   1
  -2   9   7  614.35   19.81   1
  -2   9   7  590.61   18.67   1
  -2   9   7  598.01   16.35   1
  -2   9   8   73.55    9.91   1
  -2   9   8   73.53    6.18   1
  -2   9   8   53.12    7.37   1
  -2   9   8   77.02    5.11   1
  -2   9   9  669.79   20.68   1
  -2   9   9  685.61   22.80   1
  -2   9  10  349.02   13.16   1
  -2   9  10  385.37   16.34   1
  -2   9  11    3.84    9.24   1
  -2   9  11   16.97    9.16   1
  -2   9  11    2.77    6.69   1
  -2   9  11    0.88    4.19   1
  -2   9  12  170.12   12.56   1
  -2   9  12  171.28   10.16   1
  -2   9  12  161.30    8.95   1
  -2   9  12  148.62    6.29   1
  -2   9  13  666.16   22.82   1
  -2   9  13  811.36   32.51   1
  -2   9  14   31.11    6.91   1
  -2   9  14   40.69    4.07   1
  -2   9  14   22.75   15.41   1
  -2   9  14   67.94   12.48   1
  -2   9  15   -7.88   10.25   1
  -2   9  15  -19.03   10.06   1
  -2  10   1 4264.90  114.36   1
  -2  10   1 4059.09  104.64   1
  -2  10   1 4301.10  111.11   1
  -2  10   2 1819.22   48.30   1
  -2  10   2 1661.91   46.20   1
  -2  10   2 1706.95   44.24   1
  -2  10   3 1245.03   34.42   1
  -2  10   3 1280.40   36.32   1
  -2  10   3 1246.24   32.39   1
  -2  10   4  742.86   22.46   1
  -2  10   4  767.26   20.53   1
  -2  10   4  768.31   23.43   1
  -2  10   5  713.61   23.96   1
  -2  10   5  688.09   20.97   1
  -2  10   5  703.50   18.97   1
  -2  10   6   93.45   10.33   1
  -2  10   6   92.73    6.59   1
  -2  10   7  996.77   31.38   1
  -2  10   7  989.76   30.74   1
  -2  10   7  979.47   29.11   1
  -2  10   7  981.33   25.62   1
  -2  10   8   50.65    5.82   1
  -2  10   8   69.44    6.54   1
  -2  10   8   61.55    3.89   1
  -2  10   9  106.33    8.13   1
  -2  10   9  111.28    5.29   1
  -2  10   9  103.76    9.82   1
  -2  10  10 1825.22   49.83   1
  -2  10  10 1884.02   45.95   1
  -2  10  11  678.44   21.64   1
  -2  10  11  691.28   18.29   1
  -2  10  12  134.07   12.31   1
  -2  10  12  151.68   12.52   1
  -2  10  13   12.67    5.02   1
  -2  10  13   20.88   15.89   1
  -2  10  13   20.46    8.66   1
  -2  10  13   20.27    5.15   1
  -2  10  14  245.84   14.00   1
  -2  10  14  284.68   10.23   1
  -2  10  15   26.45   13.42   1
  -2  10  15   26.63   15.88   1
  -2  10  15    9.44    5.71   1
  -2  11   1    6.99    4.22   1
  -2  11   1    8.13   10.46   1
  -2  11   1   10.57    3.12   1
  -2  11   1    9.23    2.89   1
  -2  11   2 1205.47   34.14   1
  -2  11   2 1263.40   33.39   1
  -2  11   3  682.17   20.64   1
  -2  11   3  622.37   19.07   1
  -2  11   3  657.28   18.28   1
  -2  11   4   -8.24    4.36   1
  -2  11   4    0.59    3.06   1
  -2  11   4    1.94    2.69   1
  -2  11   5  250.55   10.40   1
  -2  11   5  236.05    8.28   1
  -2  11   6   14.25    5.15   1
  -2  11   6    2.04    3.92   1
  -2  11   6    3.86    4.19   1
  -2  11   7  361.25   16.30   1
  -2  11   7  321.22   12.37   1
  -2  11   8  309.31   16.20   1
  -2  11   8  264.17   11.68   1
  -2  11   8  254.45   10.91   1
  -2  11   8  275.46    9.34   1
  -2  11   9 1026.22   30.80   1
  -2  11   9 1071.78   27.78   1
  -2  11  10 3378.94   93.90   1
  -2  11  10 3252.79   86.59   1
  -2  11  10 3314.73   79.52   1
  -2  11  11  683.20   23.93   1
  -2  11  11  671.57   17.99   1
  -2  11  12    2.13   10.35   1
  -2  11  12   13.74    5.67   1
  -2  11  13   30.61    7.80   1
  -2  11  13   21.70    4.07   1
  -2  11  13   29.94   15.87   1
  -2  11  13   35.43    6.98   1
  -2  11  14   30.64   12.77   1
  -2  11  14   13.20    6.31   1
  -2  11  15   75.52   12.24   1
  -2  11  15   48.14   11.92   1
  -2  12   1 2617.40   68.85   1
  -2  12   1 2522.16   69.32   1
  -2  12   1 2569.93   67.81   1
  -2  12   1 2443.60   71.22   1
  -2  12   2  536.94   16.25   1
  -2  12   2  550.78   16.87   1
  -2  12   2  545.39   15.50   1
  -2  12   3 1111.65   30.83   1
  -2  12   3 1173.34   31.20   1
  -2  12   4  450.10   14.92   1
  -2  12   4  432.73   14.12   1
  -2  12   4  427.73   12.52   1
  -2  12   5 1481.02   41.35   1
  -2  12   5 1517.17   43.52   1
  -2  12   5 1539.15   40.12   1
  -2  12   6 1130.32   33.17   1
  -2  12   6 1059.40   31.40   1
  -2  12   6 1127.79   29.86   1
  -2  12   7  316.92   13.84   1
  -2  12   7  341.83   12.82   1
  -2  12   7  347.52   10.74   1
  -2  12   8  365.27   14.74   1
  -2  12   8  358.52   13.74   1
  -2  12   8  372.00   11.73   1
  -2  12   9 2168.14   61.43   1
  -2  12   9 2148.79   62.72   1
  -2  12   9 2164.23   60.67   1
  -2  12   9 2208.23   54.64   1
  -2  12  10 1302.59   39.33   1
  -2  12  10 1330.24   40.56   1
  -2  12  10 1245.75   36.83   1
  -2  12  10 1270.70   32.16   1
  -2  12  11  669.32   24.01   1
  -2  12  11  650.80   23.10   1
  -2  12  12  108.13   10.93   1
  -2  12  12  111.43   10.79   1
  -2  12  12   95.88    8.14   1
  -2  12  13  106.80   10.86   1
  -2  12  13   83.80    7.71   1
  -2  12  13  100.28   12.22   1
  -2  12  13   91.77    7.05   1
  -2  12  14   11.78    9.66   1
  -2  12  14   19.18   10.54   1
  -2  12  14   11.12    8.39   1
  -2  12  14   13.58    4.42   1
  -2  12  15   69.57   12.69   1
  -2  12  15   48.50   12.50   1
  -2  12  15   68.91    5.86   1
  -2  12  15   60.82   13.09   1
  -2  13   1  453.83   13.90   1
  -2  13   1  496.90   19.18   1
  -2  13   1  487.19   14.89   1
  -2  13   1  488.83   14.21   1
  -2  13   2  718.53   20.86   1
  -2  13   2  730.67   21.87   1
  -2  13   2  705.78   19.85   1
  -2  13   3  623.18   18.80   1
  -2  13   3  616.74   18.91   1
  -2  13   3  584.50   16.48   1
  -2  13   4 1004.71   28.65   1
  -2  13   4 1038.60   30.59   1
  -2  13   4 1072.14   28.67   1
  -2  13   5 1843.48   52.53   1
  -2  13   5 1850.23   47.97   1
  -2  13   6    2.39    5.37   1
  -2  13   6   -3.72    4.53   1
  -2  13   7  594.91   19.93   1
  -2  13   7  577.30   16.40   1
  -2  13   8  965.81   29.97   1
  -2  13   8 1095.80   36.57   1
  -2  13   8  972.57   29.87   1
  -2  13   8 1046.95   27.60   1
  -2  13   9   70.31    8.19   1
  -2  13   9   82.88    7.67   1
  -2  13   9   63.98    7.00   1
  -2  13   9   85.71    5.05   1
  -2  13  10 1176.61   35.62   1
  -2  13  10 1154.33   29.66   1
  -2  13  11  -13.02    5.94   1
  -2  13  11  -19.20   12.13   1
  -2  13  11  -18.46    9.75   1
  -2  13  12  130.91   12.05   1
  -2  13  12  144.19   11.22   1
  -2  13  12  158.16   12.20   1
  -2  13  12  156.19    8.26   1
  -2  13  13   63.99    8.77   1
  -2  13  13   73.00    5.49   1
  -2  13  14   84.78    9.85   1
  -2  13  14   93.82    5.71   1
  -2  13  14   87.64   15.40   1
  -2  14   1   82.81   11.64   1
  -2  14   1   78.34    4.34   1
  -2  14   2   21.46    3.54   1
  -2  14   2   35.97    3.47   1
  -2  14   3  509.40   16.15   1
  -2  14   3  510.70   14.86   1
  -2  14   3  512.87   16.70   1
  -2  14   4  309.20   11.44   1
  -2  14   4  320.93   11.40   1
  -2  14   4  303.62   10.07   1
  -2  14   5  141.17    7.78   1
  -2  14   5  124.11    5.43   1
  -2  14   5  129.95    7.60   1
  -2  14   6  479.32   16.56   1
  -2  14   6  451.81   15.52   1
  -2  14   6  448.13   13.32   1
  -2  14   7  744.01   23.78   1
  -2  14   7  759.94   21.23   1
  -2  14   8  118.41    8.51   1
  -2  14   8  127.16    8.01   1
  -2  14   8  126.92    5.88   1
  -2  14   9   82.11    7.84   1
  -2  14   9   61.70    4.47   1
  -2  14   9   56.44    9.46   1
  -2  14   9   62.28    8.71   1
  -2  14  10  142.11   11.23   1
  -2  14  10  126.79    9.29   1
  -2  14  10  137.45    6.02   1
  -2  14  10  167.05   13.81   1
  -2  14  11   30.93    9.71   1
  -2  14  11   32.26    3.78   1
  -2  14  12   40.66    8.11   1
  -2  14  12   46.20    4.69   1
  -2  14  12   31.50   11.73   1
  -2  14  12   59.45   10.62   1
  -2  14  13   84.83   10.01   1
  -2  14  13   99.15   11.86   1
  -2  14  13   80.15    9.03   1
  -2  14  14   90.93   10.90   1
  -2  14  14   91.53    5.55   1
  -2  15   1  603.33   23.30   1
  -2  15   1  631.57   19.20   1
  -2  15   1  624.13   18.14   1
  -2  15   1  606.33   18.23   1
  -2  15   2 1698.39   45.63   1
  -2  15   2 1730.84   49.62   1
  -2  15   3 2365.15   62.64   1
  -2  15   3 2280.05   60.41   1
  -2  15   3 2380.04   67.77   1
  -2  15   4  588.99   18.34   1
  -2  15   4  595.40   18.94   1
  -2  15   4  567.83   16.43   1
  -2  15   5  249.86   10.28   1
  -2  15   5  272.19   10.45   1
  -2  15   6  588.77   19.32   1
  -2  15   6  647.74   18.33   1
  -2  15   7 1634.18   46.37   1
  -2  15   7 1524.88   44.54   1
  -2  15   7 1536.39   40.11   1
  -2  15   8    6.95    5.97   1
  -2  15   8   16.65    6.59   1
  -2  15   8   -4.89    6.92   1
  -2  15   8   18.99    4.85   1
  -2  15   9  694.04   23.26   1
  -2  15   9  700.46   19.35   1
  -2  15  10   31.80    8.07   1
  -2  15  10   39.96    8.72   1
  -2  15  10   39.26    6.61   1
  -2  15  10   47.40    4.08   1
  -2  15  11  602.10   23.04   1
  -2  15  11  532.96   19.81   1
  -2  15  12   10.17    8.60   1
  -2  15  12   11.27    7.86   1
  -2  15  12    1.26    9.11   1
  -2  15  12    6.07    5.01   1
  -2  15  13  119.72   11.15   1
  -2  15  13  126.67   14.07   1
  -2  15  14    5.19    9.02   1
  -2  15  14   14.08    9.66   1
  -2  15  14   17.88    8.58   1
  -2  15  14   12.92    5.13   1
  -2  16   1   62.62   12.73   1
  -2  16   1   80.07    4.61   1
  -2  16   2   28.12    4.39   1
  -2  16   2   32.56    3.71   1
  -2  16   2   29.05    3.59   1
  -2  16   3  554.17   17.01   1
  -2  16   3  567.31   18.13   1
  -2  16   3  560.03   16.54   1
  -2  16   4  659.93   20.85   1
  -2  16   4  680.79   19.49   1
  -2  16   5   97.43    5.11   1
  -2  16   5  109.61    8.44   1
  -2  16   6  193.86    9.35   1
  -2  16   6  201.53    7.55   1
  -2  16   7  470.33   16.50   1
  -2  16   7  423.55   16.20   1
  -2  16   8   14.58    5.44   1
  -2  16   8   22.55    3.55   1
  -2  16   8   33.74    8.61   1
  -2  16   9  943.38   29.29   1
  -2  16   9  871.66   28.15   1
  -2  16   9  899.25   34.18   1
  -2  16  10  131.24    9.95   1
  -2  16  10  150.33   11.97   1
  -2  16  11  210.17   12.05   1
  -2  16  11  196.29   13.11   1
  -2  16  12    0.58    7.63   1
  -2  16  12  -13.76    8.43   1
  -2  16  12   -0.00    7.25   1
  -2  16  12    1.03    3.37   1
  -2  16  13    2.40    8.71   1
  -2  16  13    5.44    9.69   1
  -2  16  13   22.52    9.12   1
  -2  17   1  891.49   25.29   1
  -2  17   1  886.08   32.27   1
  -2  17   1  848.78   25.59   1
  -2  17   1  928.35   26.71   1
  -2  17   2   31.92   13.32   1
  -2  17   2   17.35    5.13   1
  -2  17   3  521.82   16.18   1
  -2  17   3  531.20   17.30   1
  -2  17   3  514.42   15.61   1
  -2  17   4  395.58   13.85   1
  -2  17   4  456.80   14.04   1
  -2  17   5   19.50    5.16   1
  -2  17   5    9.54    4.21   1
  -2  17   6  112.54    7.45   1
  -2  17   6  103.00    5.28   1
  -2  17   7  271.53   11.73   1
  -2  17   7  238.72    8.62   1
  -2  17   8   48.20    6.73   1
  -2  17   8   50.81    5.42   1
  -2  17   9  163.39    9.32   1
  -2  17   9  171.11   11.55   1
  -2  17   9  156.50    9.53   1
  -2  17  10   30.25   13.33   1
  -2  17  10   46.82    9.41   1
  -2  17  11   65.29    8.61   1
  -2  17  11   72.07   10.98   1
  -2  17  11   66.99    8.43   1
  -2  17  12   40.63   10.94   1
  -2  17  12   39.77    8.38   1
  -2  17  13   -5.54    8.31   1
  -2  17  13   -1.46    8.74   1
  -2  17  13   20.57   11.79   1
  -2  17  13    3.16    3.98   1
  -2  18   1 1692.32   45.99   1
  -2  18   1 1568.99   45.76   1
  -2  18   1 1630.66   44.94   1
  -2  18   1 1777.00   59.58   1
  -2  18   2   24.54    4.25   1
  -2  18   2   31.73   14.74   1
  -2  18   3  365.24   20.12   1
  -2  18   3  417.59   14.42   1
  -2  18   3  370.55   12.17   1
  -2  18   3  421.63   14.53   1
  -2  18   4 1508.71   41.39   1
  -2  18   4 1469.30   43.88   1
  -2  18   5  524.22   17.83   1
  -2  18   5  513.54   15.66   1
  -2  18   5  513.12   17.27   1
  -2  18   6   -4.56    4.37   1
  -2  18   6    0.82    3.62   1
  -2  18   6    7.25    7.37   1
  -2  18   7   25.00    7.86   1
  -2  18   7   25.05    5.05   1
  -2  18   8   37.90    6.32   1
  -2  18   8   48.49    8.44   1
  -2  18   9  -10.98    7.00   1
  -2  18   9    7.91    5.46   1
  -2  18   9    0.86    4.60   1
  -2  18  10  137.61   10.00   1
  -2  18  10  107.12   11.64   1
  -2  18  10  144.62   10.17   1
  -2  18  10  122.07    6.74   1
  -2  18  11  103.06    9.61   1
  -2  18  11   71.36    8.48   1
  -2  18  11   77.46   15.35   1
  -2  18  11   91.97    6.65   1
  -2  18  12   32.41    8.74   1
  -2  18  12   12.21   10.15   1
  -2  18  12    6.89    7.98   1
  -2  18  13   55.83    9.19   1
  -2  18  13   36.11   10.17   1
  -2  18  13   42.17    4.54   1
  -2  18  13   63.08   14.36   1
  -2  19   1  154.83    6.98   1
  -2  19   1  140.11    6.51   1
  -2  19   1  144.53    6.88   1
  -2  19   1  157.23   22.78   1
  -2  19   2   13.25    4.25   1
  -2  19   2   36.73    5.54   1
  -2  19   3   41.59    4.74   1
  -2  19   3   32.78   14.14   1
  -2  19   3   34.29    4.55   1
  -2  19   3   27.68    4.30   1
  -2  19   4    2.85    4.65   1
  -2  19   4   -1.28    3.83   1
  -2  19   4    9.91    4.13   1
  -2  19   5   37.60    5.31   1
  -2  19   5   44.73    4.54   1
  -2  19   6  240.67   10.46   1
  -2  19   6  278.90   10.04   1
  -2  19   7  282.74   11.66   1
  -2  19   7  263.43   11.59   1
  -2  19   7  292.79   10.33   1
  -2  19   8   87.04    7.76   1
  -2  19   8   99.15    5.58   1
  -2  19   9   23.84    7.67   1
  -2  19   9   35.05    6.22   1
  -2  19   9   32.00    4.12   1
  -2  19  10   -4.33   10.08   1
  -2  19  10    5.81    6.46   1
  -2  19  10    6.85   10.74   1
  -2  19  11   94.10   12.09   1
  -2  19  11   57.06   11.57   1
  -2  19  12   64.79    5.76   1
  -2  19  12   70.83   16.82   1
  -2  19  12   59.87   14.61   1
  -2  20   1  153.84    7.06   1
  -2  20   1  142.07    6.86   1
  -2  20   2  329.67   12.07   1
  -2  20   2  311.61   11.73   1
  -2  20   3  269.95   25.92   1
  -2  20   3  279.13   11.15   1
  -2  20   4 1190.85   36.69   1
  -2  20   4 1206.05   34.14   1
  -2  20   4 1268.28   35.81   1
  -2  20   5 1172.13   33.38   1
  -2  20   5 1091.83   31.01   1
  -2  20   6   12.03    4.79   1
  -2  20   6   15.97    4.73   1
  -2  20   6   21.93    4.18   1
  -2  20   7  236.25    9.20   1
  -2  20   7  232.27   12.24   1
  -2  20   8    1.45    4.97   1
  -2  20   8   10.36    3.83   1
  -2  20   8   22.45    8.73   1
  -2  20   9   44.99    7.43   1
  -2  20   9   43.13    4.46   1
  -2  20  10   46.44    8.06   1
  -2  20  10   80.70   16.07   1
  -2  20  11   12.80   11.25   1
  -2  20  11   26.39    9.32   1
  -2  20  11   19.49    4.71   1
  -2  20  12  108.52   15.35   1
  -2  20  12  114.05    7.09   1
  -2  21   1  110.52    6.11   1
  -2  21   1  122.49   18.50   1
  -2  21   1  116.39    6.03   1
  -2  21   1  113.91    6.70   1
  -2  21   2  624.89   19.04   1
  -2  21   2  633.48   20.60   1
  -2  21   2  598.39   18.89   1
  -2  21   3  733.68   23.76   1
  -2  21   3  732.44   22.25   1
  -2  21   4   64.05    5.59   1
  -2  21   4   42.73    5.14   1
  -2  21   5  259.89   10.04   1
  -2  21   5  274.37   11.64   1
  -2  21   5  260.46   12.00   1
  -2  21   6  155.71    7.35   1
  -2  21   6  147.75    9.36   1
  -2  21   7 1422.16   40.52   1
  -2  21   7 1261.39   35.57   1
  -2  21   8   96.03    6.93   1
  -2  21   8  102.58    8.22   1
  -2  21   9   13.39    5.37   1
  -2  21   9    5.57    8.64   1
  -2  21   9   -0.31    5.20   1
  -2  21  10   -6.50    6.73   1
  -2  21  10   -1.24   11.12   1
  -2  21  10    6.50    6.84   1
  -2  21  10    3.66    3.66   1
  -2  21  11   75.02    8.77   1
  -2  21  11   38.94   13.72   1
  -2  22   1  175.76    7.91   1
  -2  22   1  190.12   20.56   1
  -2  22   1  173.94    7.80   1
  -2  22   1  173.76    8.81   1
  -2  22   2  285.94   10.62   1
  -2  22   2  300.21   23.22   1
  -2  22   2  269.82   10.61   1
  -2  22   3  947.89   27.55   1
  -2  22   3  994.57   31.25   1
  -2  22   3  970.60   28.73   1
  -2  22   4  616.85   20.96   1
  -2  22   4  615.05   19.91   1
  -2  22   5  209.73    9.11   1
  -2  22   5  223.70   10.18   1
  -2  22   5  191.68    8.66   1
  -2  22   6  167.66    8.11   1
  -2  22   6  164.30    9.13   1
  -2  22   6  148.18    8.62   1
  -2  22   7    0.96    4.78   1
  -2  22   7    3.26    4.76   1
  -2  22   7   -1.81    3.96   1
  -2  22   8  177.46    9.10   1
  -2  22   8  152.47    9.84   1
  -2  22   8  175.96    8.19   1
  -2  22   9    7.83    6.98   1
  -2  22   9   -4.94    6.18   1
  -2  22   9    3.73    3.90   1
  -2  22  10   18.73    7.79   1
  -2  22  10   20.25   10.28   1
  -2  22  10    9.03   17.22   1
  -2  22  11   72.77   14.18   1
  -2  22  11  110.33   12.77   1
  -2  22  11   94.48   11.74   1
  -2  23   1   60.92   20.36   1
  -2  23   1   33.86    4.18   1
  -2  23   1   30.08    6.16   1
  -2  23   2   22.91    4.58   1
  -2  23   2    5.36   19.40   1
  -2  23   2    8.95    4.74   1
  -2  23   2   20.02    5.87   1
  -2  23   3  572.53   18.03   1
  -2  23   3  600.17   20.35   1
  -2  23   4  274.98   10.64   1
  -2  23   4  270.88   11.28   1
  -2  23   4  271.75   11.82   1
  -2  23   5   75.03    5.93   1
  -2  23   5   69.69    7.71   1
  -2  23   6   -0.18    4.06   1
  -2  23   6   -7.07    5.42   1
  -2  23   6    2.81    6.46   1
  -2  23   7   89.75    6.45   1
  -2  23   7   76.24    6.02   1
  -2  23   8   40.07    7.05   1
  -2  23   8   43.92    5.18   1
  -2  23   8   40.76    7.27   1
  -2  23   9   10.38    7.00   1
  -2  23   9   17.04    6.77   1
  -2  23   9    4.76    4.40   1
  -2  23  10   -6.68   12.88   1
  -2  23  10  -10.93    7.64   1
  -2  23  10    2.24    4.29   1
  -2  24   1   -3.01    3.88   1
  -2  24   1    5.59   21.65   1
  -2  24   1   -1.30    3.69   1
  -2  24   1   -9.92    5.76   1
  -2  24   2  300.34   11.21   1
  -2  24   2  326.09   12.44   1
  -2  24   2  290.05   12.27   1
  -2  24   3  315.15   25.67   1
  -2  24   3  255.39   10.87   1
  -2  24   4  118.78    6.88   1
  -2  24   4  134.10    7.81   1
  -2  24   5  148.85    8.60   1
  -2  24   5  155.10    8.53   1
  -2  24   6  -14.48    4.70   1
  -2  24   6    0.74    5.45   1
  -2  24   6   -4.96    4.93   1
  -2  24   7   21.58    6.09   1
  -2  24   7   14.91    5.38   1
  -2  24   7   20.10    6.47   1
  -2  24   8   17.55    5.19   1
  -2  24   8   28.88    7.03   1
  -2  24   8    9.32    7.14   1
  -2  24   9  129.71    8.60   1
  -2  24   9  129.50    7.82   1
  -2  24   9   98.75   12.52   1
  -2  25   1  138.98    7.16   1
  -2  25   1  166.40   32.82   1
  -2  25   2    9.99    3.71   1
  -2  25   2   11.26   22.47   1
  -2  25   2   11.58    4.22   1
  -2  25   3   36.58    4.99   1
  -2  25   3    9.36   21.18   1
  -2  25   4   12.28    4.40   1
  -2  25   4    7.78    5.12   1
  -2  25   5  190.55    9.99   1
  -2  25   5  171.52    8.99   1
  -2  25   6   10.96    4.05   1
  -2  25   6   11.31    6.27   1
  -2  25   6   16.97    5.74   1
  -2  25   7   38.73    5.87   1
  -2  25   7   38.63    7.17   1
  -2  25   8    2.31    5.88   1
  -2  25   8   10.85    7.70   1
  -2  26   1    8.89    3.97   1
  -2  26   1   -4.73   23.11   1
  -2  26   1    0.01    3.99   1
  -2  26   1   10.49    7.25   1
  -2  26   2   22.89    4.50   1
  -2  26   2   -1.30   24.45   1
  -2  26   2   23.18    4.53   1
  -2  26   2   10.99    6.53   1
  -2  26   3   25.54    4.56   1
  -2  26   3    0.00   21.96   1
  -2  26   3   14.40    7.22   1
  -2  26   3   26.92    6.53   1
  -2  26   4    2.00    4.54   1
  -2  26   4    6.97    4.42   1
  -2  26   4    7.79    6.68   1
  -2  26   5  151.30    9.14   1
  -2  26   5  136.89   10.56   1
  -2  26   6   32.55    7.22   1
  -2  26   6   52.60    7.12   1
  -2  26   7    0.62    4.72   1
  -2  26   7   10.72    7.01   1
  -2  26   7    0.00    5.62   1
  -2  27   1   -4.45    4.28   1
  -2  27   1  -22.34   26.36   1
  -2  27   1    6.19    8.16   1
  -2  27   2   19.49    4.62   1
  -2  27   2   19.07    4.80   1
  -2  27   2   12.59    7.56   1
  -2  27   2   -9.60   37.67   1
  -2  27   3   29.43    4.69   1
  -2  27   3   46.45   26.28   1
  -2  27   3   29.50    5.51   1
  -2  27   3   42.49    7.79   1
  -2  27   4   20.46    4.50   1
  -2  27   4   24.01    5.46   1
  -2  27   4    0.51    7.29   1
  -2  27   5    6.81    4.67   1
  -2  27   5   -1.45    7.25   1
  -2  27   5    4.27    8.12   1
  -2  27   6    6.69    6.98   1
  -2  27   6   -2.42    6.05   1
  -2  27   6   18.83    7.20   1
  -2  28   1   80.98   30.13   1
  -2  28   1   76.54   14.24   1
  -2  28   2   10.76   29.64   1
  -2  28   2   30.35    5.85   1
  -2  28   2   39.76    9.19   1
  -2  28   2   31.50    7.02   1
  -2  28   3   -8.56    4.74   1
  -2  28   3   15.75   27.90   1
  -2  28   3   -5.07    5.08   1
  -2  28   3    9.14    7.48   1
  -2  28   4   -5.53    4.76   1
  -2  28   4   -2.94    7.76   1
  -2  28   5   58.87    6.18   1
  -2  28   5   77.06    8.50   1
  -2  29   1   27.31   33.43   1
  -2  29   1   54.06   15.36   1
  -2  29   2   29.63    6.91   1
  -1   0   181616.91 2084.54   1
  -1   0   155400.49 1420.77   1
  -1   0   2   12.14    3.33   1
  -1   0   2    7.08    3.67   1
  -1   0   4   -5.39    2.77   1
  -1   0   4   -2.24    3.99   1
  -1   0   5  278.51    8.69   1
  -1   0   5  294.05    9.54   1
  -1   0   6  -18.98    5.33   1
  -1   0   6   -9.50    5.27   1
  -1   0   716110.83  379.90   1
  -1   0   720265.30  482.03   1
  -1   0   8   -4.48    3.87   1
  -1   0   9 1449.56   35.83   1
  -1   0   9 1411.40   35.92   1
  -1   0  10  -14.57    5.63   1
  -1   0  10   15.45    8.93   1
  -1   0  11  686.56   19.65   1
  -1   0  11  869.20   22.85   1
  -1   0  12  -11.74    5.10   1
  -1   0  12    3.53    5.96   1
  -1   0  13 1910.45   45.74   1
  -1   0  14   -5.55    3.83   1
  -1   0  14   -9.51    4.99   1
  -1   0  15   80.65    5.95   1
  -1   0  16   -8.77    5.98   1
  -1   1   1 3814.08   95.11   1
  -1   1   1 4266.64  105.52   1
  -1   1   2  255.26    7.78   1
  -1   1   2  252.04    7.46   1
  -1   1   3   11.19    4.39   1
  -1   1   3    3.57    4.21   1
  -1   1   3    5.68    3.89   1
  -1   1   4   76.16    6.32   1
  -1   1   4   67.17    5.04   1
  -1   1   5  108.03    5.70   1
  -1   1   5  104.70    6.43   1
  -1   1   6 2090.11   52.44   1
  -1   1   7  108.61    5.47   1
  -1   1   7   96.81    6.76   1
  -1   1   7   95.98    6.91   1
  -1   1   7   95.21    5.36   1
  -1   1   8  497.56   14.60   1
  -1   1   8  495.15   14.98   1
  -1   1   8  492.65   14.58   1
  -1   1   9   -6.60    5.85   1
  -1   1   9    4.68    3.97   1
  -1   1   9   -1.57    8.05   1
  -1   1   9   -0.14    5.59   1
  -1   1  10 1152.65   29.19   1
  -1   1  10 1114.88   29.23   1
  -1   1  10 1099.33   27.53   1
  -1   1  11  842.19   22.33   1
  -1   1  11  792.26   23.15   1
  -1   1  11  760.05   19.72   1
  -1   1  11  799.84   22.56   1
  -1   1  12 1523.95   37.42   1
  -1   1  12 1479.63   38.97   1
  -1   1  12 1505.80   36.22   1
  -1   1  13  193.13    8.92   1
  -1   1  13  177.85    7.10   1
  -1   1  13  173.66    8.34   1
  -1   1  14   32.73    4.56   1
  -1   1  14   32.44    4.96   1
  -1   1  15   24.27    4.42   1
  -1   1  15   21.55    8.13   1
  -1   1  16  134.42    6.80   1
  -1   1  16  131.07    8.82   1
  -1   2   1 5209.81  128.57   1
  -1   2   1 6031.56  146.05   1
  -1   2   2  979.09   25.34   1
  -1   2   2  912.99   23.22   1
  -1   2   345770.79 1115.17   1
  -1   2   347257.44 1139.19   1
  -1   2   414020.23  347.31   1
  -1   2   414600.62  367.39   1
  -1   2   414369.73  349.64   1
  -1   2   5  787.44   21.84   1
  -1   2   5  753.37   19.97   1
  -1   2   6 1046.89   26.87   1
  -1   2   6 1069.11   28.80   1
  -1   2   7  315.48   10.07   1
  -1   2   7  310.93   10.74   1
  -1   2   7  296.14   10.26   1
  -1   2   7  296.28   10.04   1
  -1   2   8 1079.59   29.07   1
  -1   2   8 1134.78   28.42   1
  -1   2   9   25.13    5.86   1
  -1   2   9   26.22    4.11   1
  -1   2   9   15.81    7.96   1
  -1   2  10  103.64    5.76   1
  -1   2  10  104.66    6.19   1
  -1   2  10  105.80    5.58   1
  -1   2  10  112.95    8.07   1
  -1   2  11  609.88   21.31   1
  -1   2  11  586.62   15.71   1
  -1   2  11  554.21   16.69   1
  -1   2  11  603.74   18.11   1
  -1   2  12   97.66    6.44   1
  -1   2  12   89.54    7.49   1
  -1   2  12  109.27    6.85   1
  -1   2  13  384.67   12.45   1
  -1   2  13  398.35   14.14   1
  -1   2  14  181.68    7.22   1
  -1   2  14  190.50    8.99   1
  -1   2  15   34.24    4.42   1
  -1   2  15   38.17    8.81   1
  -1   2  16  203.43    9.97   1
  -1   2  16  209.22   15.94   1
  -1   3   1  148.61    4.77   1
  -1   3   1  131.13    4.14   1
  -1   3   2  752.97   19.72   1
  -1   3   2  722.69   18.48   1
  -1   3   315688.37  392.65   1
  -1   3   314643.82  358.08   1
  -1   3   315343.62  372.80   1
  -1   3   4 3152.87   77.25   1
  -1   3   5  677.38   18.06   1
  -1   3   5  695.17   18.21   1
  -1   3   5  731.28   20.12   1
  -1   3   6 1191.60   33.79   1
  -1   3   6 1196.91   30.19   1
  -1   3   7 8815.74  239.22   1
  -1   3   7 8686.69  202.78   1
  -1   3   7 9114.21  220.46   1
  -1   3   8   -1.12    3.83   1
  -1   3   8   11.29    4.32   1
  -1   3   8    6.43    3.69   1
  -1   3   8   -8.23    5.11   1
  -1   3   9  108.57    5.75   1
  -1   3   9  116.73    7.26   1
  -1   3   9  125.32    5.86   1
  -1   3  10 1338.01   32.20   1
  -1   3  10 1270.36   34.63   1
  -1   3  11 1796.66   45.82   1
  -1   3  11 1760.21   41.42   1
  -1   3  11 1666.59   41.22   1
  -1   3  12  604.69   18.29   1
  -1   3  12  574.98   17.40   1
  -1   3  13   21.83    5.09   1
  -1   3  13   28.06    6.49   1
  -1   3  14  167.66    9.18   1
  -1   3  14  158.60    9.15   1
  -1   3  15   12.68    4.55   1
  -1   3  15    5.80    4.18   1
  -1   3  16    0.70    4.84   1
  -1   3  16   21.75   10.22   1
  -1   3  16    1.42    4.35   1
  -1   4   1 4157.93  109.16   1
  -1   4   1 4211.93  106.63   1
  -1   4   2    1.35    2.12   1
  -1   4   2    7.85    3.38   1
  -1   4   345134.62 1102.33   1
  -1   4   345344.30 1129.58   1
  -1   4   4 4696.04  116.12   1
  -1   4   4 4789.38  116.91   1
  -1   4   5  716.90   19.26   1
  -1   4   5  725.50   18.83   1
  -1   4   6  607.42   17.17   1
  -1   4   6  592.36   16.40   1
  -1   4   6  643.62   16.89   1
  -1   4   7   -1.34    5.79   1
  -1   4   7    8.21    3.51   1
  -1   4   7   10.43    3.30   1
  -1   4   8   10.63    5.51   1
  -1   4   8    5.65    3.74   1
  -1   4   8    2.50    3.45   1
  -1   4   9  896.39   24.17   1
  -1   4   9  914.65   24.93   1
  -1   4   9  965.88   24.20   1
  -1   4  10   94.26    5.62   1
  -1   4  10   92.53    5.79   1
  -1   4  10   97.90    5.35   1
  -1   4  11 2616.46   60.26   1
  -1   4  12  113.59    6.69   1
  -1   4  12  138.00    6.15   1
  -1   4  13  763.69   22.91   1
  -1   4  13  790.32   20.08   1
  -1   4  13  762.13   22.17   1
  -1   4  14   27.41    7.41   1
  -1   4  14   13.17    7.22   1
  -1   4  15   39.57    5.81   1
  -1   4  15   60.10    7.46   1
  -1   4  15   42.79    4.63   1
  -1   4  16   93.63    7.11   1
  -1   4  16   85.52   11.28   1
  -1   4  16   94.13    4.88   1
  -1   5   118282.65  463.68   1
  -1   5   117372.42  462.66   1
  -1   5   117294.88  447.06   1
  -1   5   2 2285.44   60.97   1
  -1   5   2 2421.10   61.50   1
  -1   5   3 3703.15   92.20   1
  -1   5   4   -0.82    3.04   1
  -1   5   4    1.23    2.45   1
  -1   5   5  307.24   10.44   1
  -1   5   5  324.88   10.13   1
  -1   5   6  563.87   16.85   1
  -1   5   6  568.73   16.33   1
  -1   5   6  589.85   15.98   1
  -1   5   7 1552.61   40.67   1
  -1   5   7 1462.31   35.93   1
  -1   5   8 1349.56   33.79   1
  -1   5   8 1596.99   38.38   1
  -1   5   9   -6.41    4.13   1
  -1   5   9   -4.47    8.30   1
  -1   5  10   46.81    4.21   1
  -1   5  10   48.34    3.25   1
  -1   5  10   38.56    5.70   1
  -1   5  11   41.31    4.31   1
  -1   5  11   64.72    7.07   1
  -1   5  12   32.16    3.52   1
  -1   5  12   22.53    6.99   1
  -1   5  12   37.37    9.98   1
  -1   5  13  160.86    8.68   1
  -1   5  13  126.69    8.58   1
  -1   5  14   33.20    7.88   1
  -1   5  14   24.34    4.43   1
  -1   5  15   20.25    5.53   1
  -1   5  15   28.02    6.31   1
  -1   5  15   19.28    3.19   1
  -1   5  16  189.00   14.21   1
  -1   5  16  146.02   13.08   1
  -1   6   1 2213.73   60.21   1
  -1   6   1 2219.88   59.00   1
  -1   6   211621.53  293.53   1
  -1   6   212102.56  324.07   1
  -1   6   212105.12  309.68   1
  -1   6   3 5795.70  153.57   1
  -1   6   3 6060.46  152.39   1
  -1   6   4 8866.67  229.15   1
  -1   6   4 9456.46  233.53   1
  -1   6   5   38.11    4.12   1
  -1   6   5   43.08    3.17   1
  -1   6   6 4006.14   99.77   1
  -1   6   6 3796.81   98.41   1
  -1   6   6 4111.19   99.27   1
  -1   6   7 2157.90   52.02   1
  -1   6   7 2142.34   56.19   1
  -1   6   7 2147.85   53.99   1
  -1   6   8    2.93    4.55   1
  -1   6   8    3.75    3.27   1
  -1   6   8    3.81    7.72   1
  -1   6   9  117.35    5.87   1
  -1   6   9  128.22    4.96   1
  -1   6  10  189.12    8.04   1
  -1   6  10  204.17    6.67   1
  -1   6  11  499.06   15.63   1
  -1   6  11  536.40   14.01   1
  -1   6  11  530.13   17.49   1
  -1   6  12   30.01    5.14   1
  -1   6  12   38.38    3.63   1
  -1   6  13 1229.03   32.68   1
  -1   6  13 1298.12   31.18   1
  -1   6  14   17.05    5.43   1
  -1   6  14   26.92    8.19   1
  -1   6  14   19.88    4.08   1
  -1   6  15    4.19    5.42   1
  -1   6  15   22.66    6.67   1
  -1   6  15   17.32    3.39   1
  -1   6  15   19.98   12.84   1
  -1   6  16   56.46   11.75   1
  -1   6  16   21.54    8.55   1
  -1   6  16   27.47   10.74   1
  -1   7   1 4628.10  119.76   1
  -1   7   1 4826.42  131.31   1
  -1   7   1 4474.25  119.18   1
  -1   7   1 4941.66  131.74   1
  -1   7   2  593.80   16.96   1
  -1   7   2  564.08   15.57   1
  -1   7   2  566.93   19.01   1
  -1   7   2  536.79   15.66   1
  -1   7   3 4737.82  120.71   1
  -1   7   3 4852.86  130.73   1
  -1   7   4 6549.69  173.13   1
  -1   7   4 6681.71  166.98   1
  -1   7   5   75.85    4.84   1
  -1   7   5   92.70   11.96   1
  -1   7   6 5007.97  133.73   1
  -1   7   6 5170.63  130.93   1
  -1   7   6 5099.16  123.67   1
  -1   7   7 2677.07   70.52   1
  -1   7   7 2666.20   67.51   1
  -1   7   7 2526.94   60.95   1
  -1   7   8 2335.50   55.53   1
  -1   7   8 2429.42   63.55   1
  -1   7   9  188.63    7.97   1
  -1   7   9  185.57    6.13   1
  -1   7  10   26.13    4.21   1
  -1   7  10   12.82    7.38   1
  -1   7  11  254.48    7.81   1
  -1   7  11  252.03   10.98   1
  -1   7  12    5.82    5.28   1
  -1   7  12    3.69    5.86   1
  -1   7  12    1.07    2.76   1
  -1   7  13  262.53   12.78   1
  -1   7  13  343.24   17.41   1
  -1   7  14   34.35    5.76   1
  -1   7  14   48.77    3.88   1
  -1   7  14   43.97   12.57   1
  -1   7  14   62.89   10.22   1
  -1   7  15   21.19   14.19   1
  -1   7  15   30.14    8.51   1
  -1   7  15   25.81    4.85   1
  -1   7  16  102.15   10.07   1
  -1   8   1 1553.83   41.33   1
  -1   8   1 1539.47   42.71   1
  -1   8   1 1669.85   46.32   1
  -1   8   1 1706.51   46.38   1
  -1   8   2  160.49    9.38   1
  -1   8   2  144.44    5.32   1
  -1   8   2  143.86    5.18   1
  -1   8   3 1124.23   30.48   1
  -1   8   3 1141.88   30.29   1
  -1   8   4 4820.37  129.42   1
  -1   8   4 5019.44  126.80   1
  -1   8   5 3988.43   99.29   1
  -1   8   5 3694.20   97.26   1
  -1   8   5 3889.82  103.18   1
  -1   8   6  569.58   19.47   1
  -1   8   6  583.13   19.30   1
  -1   8   6  570.10   17.02   1
  -1   8   6  608.45   16.23   1
  -1   8   7 3519.10   90.06   1
  -1   8   7 3489.43   84.22   1
  -1   8   8   33.78    4.78   1
  -1   8   8   21.89   14.37   1
  -1   8   9 1757.49   51.25   1
  -1   8   9 1696.73   45.59   1
  -1   8  10  553.46   16.89   1
  -1   8  10  543.60   14.35   1
  -1   8  11 1155.12   36.74   1
  -1   8  11 1099.33   31.92   1
  -1   8  12   36.28    8.91   1
  -1   8  12   48.05    5.44   1
  -1   8  12   33.70    4.88   1
  -1   8  12   41.26    3.63   1
  -1   8  13   31.66    5.41   1
  -1   8  13   38.30    3.69   1
  -1   8  14  167.00   14.73   1
  -1   8  14  120.82   12.98   1
  -1   8  15  104.38   11.85   1
  -1   8  15  100.92   12.06   1
  -1   9   1 8244.64  213.16   1
  -1   9   1 8295.51  224.41   1
  -1   9   1 8551.05  235.31   1
  -1   9   1 8269.90  222.22   1
  -1   9   2 4099.97  106.10   1
  -1   9   2 4397.65  117.05   1
  -1   9   2 4153.40  114.05   1
  -1   9   3   17.43    3.87   1
  -1   9   3    9.70    3.02   1
  -1   9   4   83.05    6.31   1
  -1   9   4   75.02    4.00   1
  -1   9   4   86.81    6.16   1
  -1   9   5  190.86    8.86   1
  -1   9   5  187.75    7.57   1
  -1   9   6 1084.40   30.93   1
  -1   9   6 1091.81   30.62   1
  -1   9   6 1150.71   29.41   1
  -1   9   7  160.35   12.53   1
  -1   9   7  174.36    8.59   1
  -1   9   7  157.02    7.08   1
  -1   9   7  179.61    6.11   1
  -1   9   8  286.35   15.09   1
  -1   9   8  265.72   12.51   1
  -1   9   9   48.58    5.64   1
  -1   9   9   84.57   13.65   1
  -1   9  10    3.40    5.60   1
  -1   9  10    2.18    4.37   1
  -1   9  10   -1.42   11.31   1
  -1   9  10    8.96    3.68   1
  -1   9  11   55.38    5.71   1
  -1   9  11   64.70    8.49   1
  -1   9  12    3.04    8.42   1
  -1   9  12    0.87    4.99   1
  -1   9  12   25.29    7.60   1
  -1   9  12    9.91    4.63   1
  -1   9  13  166.99   11.72   1
  -1   9  13  140.72    8.05   1
  -1   9  13  141.35    6.71   1
  -1   9  14   29.98    7.62   1
  -1   9  14   -8.49   11.91   1
  -1   9  14   24.28    8.38   1
  -1   9  15   41.61    9.68   1
  -1   9  15   23.02    8.71   1
  -1  10   111230.72  310.91   1
  -1  10   111162.09  299.86   1
  -1  10   110709.37  276.98   1
  -1  10   110397.29  284.21   1
  -1  10   2 4414.29  114.37   1
  -1  10   2 4826.53  129.29   1
  -1  10   2 4606.82  127.20   1
  -1  10   3 4739.28  121.79   1
  -1  10   3 4599.65  125.73   1
  -1  10   3 4860.02  127.58   1
  -1  10   4 6957.90  177.25   1
  -1  10   4 6927.43  187.09   1
  -1  10   4 7210.46  184.74   1
  -1  10   5 6454.97  165.45   1
  -1  10   5 6415.23  171.51   1
  -1  10   5 6618.72  166.40   1
  -1  10   6   37.65    7.02   1
  -1  10   6   41.66    6.37   1
  -1  10   6   34.47    4.74   1
  -1  10   7 1064.91   30.92   1
  -1  10   7 1076.73   27.46   1
  -1  10   7 1002.48   28.48   1
  -1  10   8  376.37   13.52   1
  -1  10   8  374.39   14.28   1
  -1  10   8  412.87   14.46   1
  -1  10   8  376.25   11.08   1
  -1  10   9 1184.30   34.00   1
  -1  10   9 1186.50   29.24   1
  -1  10   9 1222.32   35.38   1
  -1  10   9 1208.72   34.00   1
  -1  10  10 1437.61   40.79   1
  -1  10  10 1444.68   40.76   1
  -1  10  11   88.42    7.16   1
  -1  10  11   81.56    9.84   1
  -1  10  12   91.46    8.57   1
  -1  10  12   70.80    7.23   1
  -1  10  13  305.00   13.52   1
  -1  10  13  277.37    8.99   1
  -1  10  13  282.38   13.41   1
  -1  10  14   12.29   10.61   1
  -1  10  14   11.02    8.30   1
  -1  10  15   87.68   12.22   1
  -1  10  15   70.53   11.86   1
  -1  11   1  238.43    8.17   1
  -1  11   1  260.45   10.82   1
  -1  11   1  242.19    8.16   1
  -1  11   2 3139.71   81.94   1
  -1  11   2 3030.33   84.64   1
  -1  11   2 3213.42   86.87   1
  -1  11   3  142.95    6.56   1
  -1  11   3  129.68    5.54   1
  -1  11   4    4.27    4.15   1
  -1  11   4    5.09    3.16   1
  -1  11   5  845.90   24.16   1
  -1  11   5  862.43   25.01   1
  -1  11   5  821.10   22.09   1
  -1  11   6  992.55   28.30   1
  -1  11   6 1033.92   27.13   1
  -1  11   7 1521.72   41.91   1
  -1  11   7 1583.88   39.86   1
  -1  11   7 1634.36   45.00   1
  -1  11   8  115.73    7.19   1
  -1  11   8  105.95    6.35   1
  -1  11   8  102.39    4.77   1
  -1  11   8   91.71    8.13   1
  -1  11   9  419.37   15.63   1
  -1  11   9  428.68   15.75   1
  -1  11   9  413.80   14.51   1
  -1  11   9  398.28   11.40   1
  -1  11  10  144.62    9.72   1
  -1  11  10  138.62    9.03   1
  -1  11  11  865.63   26.48   1
  -1  11  11  901.68   22.92   1
  -1  11  12  152.15    9.48   1
  -1  11  12  165.48    6.36   1
  -1  11  12  157.59   10.25   1
  -1  11  13   49.50    6.27   1
  -1  11  13   60.66    5.22   1
  -1  11  14  178.27    9.82   1
  -1  11  14  181.87   10.47   1
  -1  11  14  167.99    7.08   1
  -1  11  15   10.67    9.88   1
  -1  11  15   -4.17    9.37   1
  -1  11  15    8.00   13.84   1
  -1  12   1 1060.03   30.82   1
  -1  12   1 1145.40   32.11   1
  -1  12   1 1050.08   28.89   1
  -1  12   2 7220.27  186.49   1
  -1  12   2 6863.90  189.25   1
  -1  12   2 7341.87  204.53   1
  -1  12   2 7568.27  203.36   1
  -1  12   3 1315.62   35.54   1
  -1  12   3 1341.73   38.24   1
  -1  12   3 1301.89   35.67   1
  -1  12   3 1345.06   41.54   1
  -1  12   4 1896.75   50.28   1
  -1  12   4 2009.62   55.90   1
  -1  12   4 1912.15   50.77   1
  -1  12   5  535.54   16.43   1
  -1  12   5  504.55   15.53   1
  -1  12   5  504.25   14.53   1
  -1  12   6 2192.58   59.82   1
  -1  12   6 2165.59   55.09   1
  -1  12   7    2.25    3.80   1
  -1  12   7   11.76    4.12   1
  -1  12   8 1109.52   31.51   1
  -1  12   8 1120.70   28.42   1
  -1  12   9   16.29    6.29   1
  -1  12   9   15.57    6.52   1
  -1  12   9    8.07    4.73   1
  -1  12   9   10.32    2.86   1
  -1  12  10 1987.38   54.10   1
  -1  12  10 1824.45   51.84   1
  -1  12  11  106.17    8.24   1
  -1  12  11   88.08    7.75   1
  -1  12  11  114.67    7.95   1
  -1  12  11   90.76    4.71   1
  -1  12  12   -0.03    6.54   1
  -1  12  12    2.05    6.43   1
  -1  12  12   18.26    9.50   1
  -1  12  12    4.00    4.32   1
  -1  12  13   38.28    6.79   1
  -1  12  13   59.05    9.97   1
  -1  12  14   15.40    7.90   1
  -1  12  14   65.59    9.95   1
  -1  12  15    0.48    6.95   1
  -1  12  15   18.77    7.35   1
  -1  12  15    7.99    9.81   1
  -1  13   1    7.59    3.12   1
  -1  13   1   -5.93    3.16   1
  -1  13   2  412.70   12.70   1
  -1  13   2  422.42   13.34   1
  -1  13   2  419.89   12.89   1
  -1  13   3 3969.11  102.83   1
  -1  13   3 3926.28  109.67   1
  -1  13   3 4064.07  108.88   1
  -1  13   4 2118.87   55.85   1
  -1  13   4 2078.71   55.47   1
  -1  13   4 2209.59   61.75   1
  -1  13   5  177.86    7.73   1
  -1  13   5  186.36    7.28   1
  -1  13   5  174.44    6.39   1
  -1  13   6 1974.03   54.39   1
  -1  13   6 2072.15   53.18   1
  -1  13   6 2150.66   57.23   1
  -1  13   7 1391.83   38.96   1
  -1  13   7 1486.76   37.93   1
  -1  13   8  718.60   21.73   1
  -1  13   8  756.24   19.97   1
  -1  13   8  795.39   24.24   1
  -1  13   9  102.97    7.98   1
  -1  13   9   77.31    7.66   1
  -1  13   9   80.97    5.08   1
  -1  13  10  236.53   10.82   1
  -1  13  10  236.26   11.70   1
  -1  13  11  408.35   15.67   1
  -1  13  11  368.06   14.44   1
  -1  13  12    3.85    6.11   1
  -1  13  12   18.08    6.95   1
  -1  13  12   12.79    6.24   1
  -1  13  12   10.36    2.89   1
  -1  13  13  101.82   10.11   1
  -1  13  13   84.96   10.73   1
  -1  13  13   96.68    5.48   1
  -1  13  14   -1.59    6.14   1
  -1  13  14  -10.99    6.37   1
  -1  13  14    0.32    6.40   1
  -1  13  14    1.23    2.90   1
  -1  14   1  951.03   29.77   1
  -1  14   1  959.88   27.66   1
  -1  14   2  317.85   10.77   1
  -1  14   2  349.33   11.71   1
  -1  14   3  737.58   20.91   1
  -1  14   3  751.66   22.48   1
  -1  14   3  771.32   22.17   1
  -1  14   4   80.95    5.10   1
  -1  14   4   95.85    4.92   1
  -1  14   4   87.32    4.58   1
  -1  14   4   96.62   14.82   1
  -1  14   5    4.55    4.16   1
  -1  14   5   -1.59    3.02   1
  -1  14   6   -0.78    3.60   1
  -1  14   6   -1.99    3.02   1
  -1  14   7  403.83   13.74   1
  -1  14   7  419.87   12.35   1
  -1  14   8    6.67    4.45   1
  -1  14   8    5.36    2.86   1
  -1  14   8    7.83    6.40   1
  -1  14   9 2643.76   69.61   1
  -1  14   9 2727.94   85.65   1
  -1  14  10  166.15   10.21   1
  -1  14  10  177.41    9.21   1
  -1  14  10  180.81    6.70   1
  -1  14  10  202.72   11.71   1
  -1  14  11    6.74    6.49   1
  -1  14  11   16.61    3.19   1
  -1  14  11   22.27    7.98   1
  -1  14  11   13.66    9.99   1
  -1  14  12    7.58    5.80   1
  -1  14  12    7.95    5.94   1
  -1  14  12   -6.85    5.76   1
  -1  14  12    3.71    2.86   1
  -1  14  13   29.66    6.33   1
  -1  14  13   42.69    8.95   1
  -1  14  13   21.15    3.46   1
  -1  14  13   15.89    9.59   1
  -1  14  14   93.73    9.23   1
  -1  14  14   98.37   11.41   1
  -1  15   1  862.39   24.19   1
  -1  15   1  830.69   26.82   1
  -1  15   1  833.72   24.90   1
  -1  15   1  865.27   25.14   1
  -1  15   2 1210.68   33.04   1
  -1  15   2 1203.77   37.12   1
  -1  15   2 1162.45   34.14   1
  -1  15   2 1215.01   34.47   1
  -1  15   3   82.35    5.07   1
  -1  15   3   99.49   11.66   1
  -1  15   3   80.25    4.46   1
  -1  15   4  689.95   19.91   1
  -1  15   4  718.36   20.75   1
  -1  15   5  283.57   10.12   1
  -1  15   5  259.47    8.81   1
  -1  15   6  510.34   16.16   1
  -1  15   6  473.90   15.32   1
  -1  15   6  475.89   14.08   1
  -1  15   7  577.85   18.02   1
  -1  15   7  521.53   16.83   1
  -1  15   7  555.65   15.79   1
  -1  15   8   55.41    5.65   1
  -1  15   8   47.82    3.78   1
  -1  15   9  112.84    9.56   1
  -1  15   9  108.19   11.37   1
  -1  15  10   42.54    6.29   1
  -1  15  10   51.46    8.59   1
  -1  15  10   38.83    5.89   1
  -1  15  11   20.29    8.56   1
  -1  15  11    5.71    5.98   1
  -1  15  11    2.89    4.23   1
  -1  15  12   14.18    6.09   1
  -1  15  12   16.62    3.23   1
  -1  15  12    2.61    9.45   1
  -1  15  13   18.33    6.66   1
  -1  15  13    6.16    7.49   1
  -1  15  13   10.73    3.24   1
  -1  15  13   18.42   10.00   1
  -1  15  14   17.41    8.55   1
  -1  15  14   21.59    7.44   1
  -1  15  14    1.09    3.77   1
  -1  15  14   -4.72    8.82   1
  -1  16   1  297.53    9.95   1
  -1  16   1  310.72   13.09   1
  -1  16   1  302.30   10.35   1
  -1  16   1  312.10   10.70   1
  -1  16   2    8.47    3.53   1
  -1  16   2   -2.63    6.05   1
  -1  16   2   -2.50    2.68   1
  -1  16   2    3.87    5.14   1
  -1  16   3  425.81   13.24   1
  -1  16   3  446.57   19.44   1
  -1  16   3  410.76   13.42   1
  -1  16   4 1009.74   28.04   1
  -1  16   4 1046.92   35.54   1
  -1  16   4 1064.40   31.50   1
  -1  16   4 1075.23   30.30   1
  -1  16   5    0.62    3.87   1
  -1  16   5    6.91    3.21   1
  -1  16   5    0.01    3.34   1
  -1  16   6  364.80   12.61   1
  -1  16   6  377.04   11.93   1
  -1  16   7 2716.27   74.67   1
  -1  16   7 2754.86   70.36   1
  -1  16   7 2946.81   77.25   1
  -1  16   8  130.95    7.43   1
  -1  16   8  117.36    7.07   1
  -1  16   8  129.48    5.73   1
  -1  16   9   99.74    6.75   1
  -1  16   9  100.05    5.07   1
  -1  16  10  117.74    7.88   1
  -1  16  10  106.52    9.30   1
  -1  16  10   97.13    5.33   1
  -1  16  10   93.38    8.53   1
  -1  16  11  215.30   10.02   1
  -1  16  11  189.93   11.98   1
  -1  16  11  198.60   10.88   1
  -1  16  12   42.63    6.42   1
  -1  16  12   31.30    4.05   1
  -1  16  12   28.02   10.96   1
  -1  16  13   15.67    8.96   1
  -1  16  13    2.33   11.35   1
  -1  16  13   11.57   10.00   1
  -1  17   1  190.08    7.92   1
  -1  17   1  153.76   11.39   1
  -1  17   2   12.58    3.48   1
  -1  17   2   11.06    6.60   1
  -1  17   2    5.29    3.92   1
  -1  17   3   79.59    5.24   1
  -1  17   3   87.90   18.30   1
  -1  17   3   92.57    5.84   1
  -1  17   4 2986.52   78.18   1
  -1  17   4 3220.81   98.37   1
  -1  17   4 3001.22   85.45   1
  -1  17   4 3230.58   87.18   1
  -1  17   5    2.14    4.03   1
  -1  17   5    0.20    3.67   1
  -1  17   6 1555.08   44.78   1
  -1  17   6 1627.05   43.54   1
  -1  17   7 2203.61   58.42   1
  -1  17   7 2158.66   56.03   1
  -1  17   8  932.05   26.71   1
  -1  17   8  926.14   25.24   1
  -1  17   9   18.24    6.21   1
  -1  17   9    5.79    5.15   1
  -1  17   9    5.28    3.10   1
  -1  17  10    3.13    7.67   1
  -1  17  10   20.04    3.79   1
  -1  17  10   29.49    8.21   1
  -1  17  11    5.54    8.17   1
  -1  17  11    8.82    3.75   1
  -1  17  11   15.22    8.44   1
  -1  17  12   12.20    7.82   1
  -1  17  12   -0.00    8.30   1
  -1  17  12   22.33    8.95   1
  -1  17  13   22.58    6.38   1
  -1  17  13   20.41   10.35   1
  -1  17  13   30.54   11.71   1
  -1  17  13   28.85    5.42   1
  -1  18   1  257.42    9.35   1
  -1  18   1  268.92    9.69   1
  -1  18   1  289.10   10.91   1
  -1  18   2   12.45    6.95   1
  -1  18   2   17.91    3.30   1
  -1  18   2   16.58    4.09   1
  -1  18   3  134.92    7.31   1
  -1  18   3  167.34   20.79   1
  -1  18   3  135.13    6.97   1
  -1  18   4 1532.65   41.42   1
  -1  18   4 1405.81   41.47   1
  -1  18   4 1476.59   41.59   1
  -1  18   5  779.64   24.13   1
  -1  18   5  736.90   21.67   1
  -1  18   5  787.24   23.01   1
  -1  18   6   93.19    5.93   1
  -1  18   6  106.75    5.79   1
  -1  18   7  798.14   24.83   1
  -1  18   7  786.71   22.56   1
  -1  18   8   -4.07    5.79   1
  -1  18   8    2.16    4.12   1
  -1  18   8   -6.04    3.45   1
  -1  18   9  115.13    7.36   1
  -1  18   9   94.47    7.30   1
  -1  18   9  114.59    6.47   1
  -1  18  10   56.02    6.20   1
  -1  18  10   38.49    8.94   1
  -1  18  10   52.57    4.87   1
  -1  18  11    5.50    5.15   1
  -1  18  11    4.37    9.24   1
  -1  18  11   -3.61    6.62   1
  -1  18  11   -4.97    3.92   1
  -1  18  12   13.01    7.35   1
  -1  18  12   -3.26   13.18   1
  -1  18  12    0.41    5.56   1
  -1  18  13   -0.71    8.85   1
  -1  18  13    4.84    4.11   1
  -1  18  13   16.12    5.86   1
  -1  18  13   24.18   12.39   1
  -1  19   1  356.62   11.86   1
  -1  19   1  351.34   15.38   1
  -1  19   1  353.80   12.90   1
  -1  19   1  331.39   11.96   1
  -1  19   2  164.55   10.97   1
  -1  19   2  165.76    7.64   1
  -1  19   2  165.47    7.88   1
  -1  19   3  253.37    9.98   1
  -1  19   3  243.24    9.80   1
  -1  19   3  246.39    9.92   1
  -1  19   4 1291.23   35.45   1
  -1  19   4 1307.04   45.59   1
  -1  19   4 1269.45   37.90   1
  -1  19   4 1316.03   37.41   1
  -1  19   5  -17.30    4.02   1
  -1  19   5   -8.43    4.00   1
  -1  19   6 1195.05   33.11   1
  -1  19   6 1171.71   35.19   1
  -1  19   6 1225.93   34.35   1
  -1  19   7    5.64    4.30   1
  -1  19   7   -3.41    6.09   1
  -1  19   8  519.95   17.75   1
  -1  19   8  524.32   15.84   1
  -1  19   9   73.46    6.63   1
  -1  19   9   82.64    6.80   1
  -1  19   9   65.01    4.76   1
  -1  19  10    4.60    8.53   1
  -1  19  10    1.84    6.56   1
  -1  19  10   17.23    7.67   1
  -1  19  10    0.46    5.78   1
  -1  19  11   29.71    5.57   1
  -1  19  11    9.59    7.73   1
  -1  19  11   22.55   13.19   1
  -1  19  11   24.33    5.75   1
  -1  19  12   38.70    4.92   1
  -1  19  12   31.44    8.04   1
  -1  19  12   46.14   15.46   1
  -1  19  12   55.37   11.67   1
  -1  20   1  123.13    6.27   1
  -1  20   1  145.25   11.14   1
  -1  20   1  137.29    9.45   1
  -1  20   2  208.16   12.85   1
  -1  20   2  220.64    9.82   1
  -1  20   2  236.94    9.60   1
  -1  20   3  308.27   25.80   1
  -1  20   3  161.59    8.07   1
  -1  20   4  172.09    7.44   1
  -1  20   4  186.30   18.33   1
  -1  20   4  160.71    7.53   1
  -1  20   4  155.71    7.66   1
  -1  20   5  289.34   10.45   1
  -1  20   5  303.05   11.50   1
  -1  20   5  318.31   12.28   1
  -1  20   6  115.03    6.22   1
  -1  20   6  119.32    6.63   1
  -1  20   6  119.70    6.64   1
  -1  20   7   20.01    4.27   1
  -1  20   7   26.89    4.76   1
  -1  20   8  265.88    9.82   1
  -1  20   8  279.94   11.84   1
  -1  20   9  210.65   10.30   1
  -1  20   9  204.81    8.30   1
  -1  20  10  157.62    8.53   1
  -1  20  10  177.77   14.21   1
  -1  20  10  141.06    9.95   1
  -1  20  10  156.91    7.60   1
  -1  20  11   -9.06    9.42   1
  -1  20  11    1.89    8.26   1
  -1  20  11  -15.61   10.36   1
  -1  20  12   46.81    6.64   1
  -1  20  12   64.32   12.23   1
  -1  20  12   57.13   10.59   1
  -1  20  12   52.37    5.83   1
  -1  21   1  715.33   21.28   1
  -1  21   1  743.35   27.38   1
  -1  21   1  786.29   25.48   1
  -1  21   2  409.76   14.84   1
  -1  21   2  421.53   20.79   1
  -1  21   3 1051.79   29.91   1
  -1  21   3 1110.78   40.88   1
  -1  21   3 1009.54   30.35   1
  -1  21   4  104.24    5.93   1
  -1  21   4  127.59   17.40   1
  -1  21   5    4.11    3.68   1
  -1  21   5    8.08    4.51   1
  -1  21   6   59.93    5.11   1
  -1  21   6   56.45    5.06   1
  -1  21   6   72.34    5.60   1
  -1  21   7  100.25    5.86   1
  -1  21   7   95.17    6.48   1
  -1  21   7   91.26    6.07   1
  -1  21   8   60.84    5.23   1
  -1  21   8   69.34    6.30   1
  -1  21   8   58.71    6.75   1
  -1  21   9    2.33    4.17   1
  -1  21   9    3.35    3.98   1
  -1  21   9   -1.24    7.07   1
  -1  21  10   -0.34    4.44   1
  -1  21  10    2.81    7.59   1
  -1  21  10   -3.73    4.69   1
  -1  21  11   17.56   10.48   1
  -1  21  11   24.89    7.89   1
  -1  21  11   30.94    5.17   1
  -1  22   1  809.85   23.84   1
  -1  22   1  763.73   28.74   1
  -1  22   1  767.49   24.76   1
  -1  22   2  313.03   11.01   1
  -1  22   2  330.84   17.16   1
  -1  22   2  294.93   10.87   1
  -1  22   2  317.17   12.77   1
  -1  22   3   49.46    4.91   1
  -1  22   3   31.25    6.29   1
  -1  22   4   78.33    5.46   1
  -1  22   4   88.61    5.84   1
  -1  22   4   78.48    6.50   1
  -1  22   5   11.73    3.83   1
  -1  22   5   14.10    4.43   1
  -1  22   5   36.10   15.85   1
  -1  22   6   26.25    4.38   1
  -1  22   6   30.07    5.11   1
  -1  22   7  270.89   11.54   1
  -1  22   7  308.51   11.50   1
  -1  22   7  284.70   11.32   1
  -1  22   8   -1.82    4.63   1
  -1  22   8   -1.16    4.40   1
  -1  22   8  -10.19    6.13   1
  -1  22   9   23.34    5.79   1
  -1  22   9   18.75    4.82   1
  -1  22   9   16.33    6.39   1
  -1  22  10   18.03    4.70   1
  -1  22  10   11.48    4.88   1
  -1  22  11    2.10    4.37   1
  -1  22  11   -4.01   11.64   1
  -1  22  11   21.67    8.82   1
  -1  22  11    3.37    4.97   1
  -1  23   1   63.70    7.89   1
  -1  23   1   59.20    6.35   1
  -1  23   2  166.09    7.53   1
  -1  23   2  165.22   13.84   1
  -1  23   2  147.71    7.03   1
  -1  23   2  142.95   10.69   1
  -1  23   3  441.01   14.48   1
  -1  23   3  474.44   26.66   1
  -1  23   3  412.60   14.42   1
  -1  23   3  404.62   15.26   1
  -1  23   4 1138.49   34.30   1
  -1  23   4 1261.43   35.89   1
  -1  23   5   48.60    4.87   1
  -1  23   5   47.36    5.16   1
  -1  23   5   42.63    5.47   1
  -1  23   5   77.79   17.76   1
  -1  23   6   30.25    4.64   1
  -1  23   6   46.92    5.65   1
  -1  23   6   32.29    5.85   1
  -1  23   7   29.64    4.79   1
  -1  23   7   38.25    5.79   1
  -1  23   8   22.13    4.91   1
  -1  23   8    9.25    4.63   1
  -1  23   8   16.14    4.97   1
  -1  23   9   85.73    6.23   1
  -1  23   9   73.24    7.67   1
  -1  23  10   57.31   11.10   1
  -1  23  10   67.38    6.58   1
  -1  23  10   77.22    7.90   1
  -1  24   1  741.80   22.39   1
  -1  24   1  756.18   23.56   1
  -1  24   1  735.10   25.24   1
  -1  24   1  786.44   32.66   1
  -1  24   2  121.20    6.40   1
  -1  24   2  144.02   14.01   1
  -1  24   2  112.65    8.75   1
  -1  24   2  112.43    7.08   1
  -1  24   3   39.17   19.63   1
  -1  24   3   34.66    6.99   1
  -1  24   3   26.75    5.66   1
  -1  24   4  -16.24   20.04   1
  -1  24   4    1.70    4.08   1
  -1  24   4   -1.22    6.32   1
  -1  24   4   -0.60    5.54   1
  -1  24   5   75.28    6.05   1
  -1  24   5   65.12    7.64   1
  -1  24   6   96.18    6.66   1
  -1  24   6  105.37    7.33   1
  -1  24   6  117.97    7.66   1
  -1  24   7    5.54    4.54   1
  -1  24   7    3.58    5.09   1
  -1  24   7    1.81    4.79   1
  -1  24   8   65.86    5.94   1
  -1  24   8   43.14    6.27   1
  -1  24   8   57.45    5.98   1
  -1  24   9   13.22    6.33   1
  -1  24   9    5.85    5.24   1
  -1  25   1  257.75    9.75   1
  -1  25   1  268.69   17.31   1
  -1  25   1  246.50    9.83   1
  -1  25   1  296.10   14.55   1
  -1  25   2   18.61    4.21   1
  -1  25   2    4.50    7.25   1
  -1  25   2   18.29   24.80   1
  -1  25   3   58.80   29.64   1
  -1  25   3   21.16    5.40   1
  -1  25   4   68.63    5.13   1
  -1  25   4   72.28    5.96   1
  -1  25   4   70.45    7.87   1
  -1  25   4   68.32   29.61   1
  -1  25   5    5.23    4.42   1
  -1  25   5    3.07    5.59   1
  -1  25   6  -10.30    6.97   1
  -1  25   6    2.18    5.57   1
  -1  25   7  135.03    7.44   1
  -1  25   7  111.19    8.20   1
  -1  25   8   15.42    6.23   1
  -1  25   8    9.77    6.77   1
  -1  25   9   17.53    7.27   1
  -1  26   1    0.00    3.89   1
  -1  26   1   -6.09   12.17   1
  -1  26   1    4.26    3.45   1
  -1  26   1   -3.30   12.28   1
  -1  26   2   17.45    3.95   1
  -1  26   2    8.92   23.20   1
  -1  26   2   10.21    3.92   1
  -1  26   3   -9.16    4.01   1
  -1  26   3  -10.94   21.81   1
  -1  26   3   -8.67    3.94   1
  -1  26   3   -0.53    7.38   1
  -1  26   4   38.21    4.73   1
  -1  26   4   39.24   23.23   1
  -1  26   4   38.43    8.06   1
  -1  26   4   22.66    6.57   1
  -1  26   5   21.95    5.59   1
  -1  26   5   32.83    7.31   1
  -1  26   6   30.23    5.49   1
  -1  26   6   18.18    7.63   1
  -1  26   7   -0.18    4.43   1
  -1  26   7    1.55    5.95   1
  -1  26   7   -4.97    7.09   1
  -1  26   8   -8.56    6.56   1
  -1  26   8    5.19    7.31   1
  -1  26   8   -5.26    6.80   1
  -1  27   1   36.05    4.38   1
  -1  27   1   52.66   15.49   1
  -1  27   1   29.68    4.25   1
  -1  27   1   16.39   10.01   1
  -1  27   2   84.90   27.10   1
  -1  27   2  106.11   11.39   1
  -1  27   2   85.73    6.68   1
  -1  27   3   88.20   25.57   1
  -1  27   3   62.84    9.94   1
  -1  27   4   38.65    4.88   1
  -1  27   4   46.69   26.38   1
  -1  27   4   25.47   11.71   1
  -1  27   5    7.65    4.25   1
  -1  27   5   12.91    7.54   1
  -1  27   5   23.86    7.59   1
  -1  27   6    6.04    7.61   1
  -1  27   6   -0.52    6.34   1
  -1  27   7   90.39    8.61   1
  -1  28   1   23.85   15.82   1
  -1  28   1   25.73    4.83   1
  -1  28   1   28.58   10.06   1
  -1  28   1   31.16    5.64   1
  -1  28   2   63.10    5.59   1
  -1  28   2   58.86   28.40   1
  -1  28   2   58.14    5.59   1
  -1  28   2   70.40   11.76   1
  -1  28   3   11.21   25.95   1
  -1  28   3   75.08   15.50   1
  -1  28   4   75.72    6.14   1
  -1  28   4   79.22   28.82   1
  -1  28   4   86.89    7.20   1
  -1  28   4   52.48   13.96   1
  -1  28   5    0.00    4.55   1
  -1  28   5   -9.23    5.82   1
  -1  28   5    6.94   12.59   1
  -1  29   1   -9.74    4.68   1
  -1  29   1  -39.97   35.82   1
  -1  29   2   46.24    5.25   1
  -1  29   2   49.28   31.06   1
  -1  29   2   38.50   16.68   1
  -1  29   3    3.17    4.76   1
  -1  29   3   -1.93   31.54   1
  -1  29   3   -7.97    5.39   1
  -1  29   3   -8.61   15.85   1
   0   0   210311.75  253.27   1
   0   0   3  111.75    4.74   1
   0   0   419654.61  487.56   1
   0   0   5  369.11   10.71   1
   0   0   611589.08  267.38   1
   0   0   611290.49  268.33   1
   0   0   7  264.85    8.10   1
   0   0   7  192.70    6.66   1
   0   0   8  236.50    8.14   1
   0   0   8  139.29    5.58   1
   0   0   9  167.88    6.13   1
   0   0  10  304.38    9.49   1
   0   0  10  251.16    7.98   1
   0   0  11  351.18   11.38   1
   0   0  11  239.60    7.78   1
   0   0  12 1013.04   24.49   1
   0   0  12 1201.87   37.94   1
   0   0  13   67.27    3.61   1
   0   0  14  145.87    6.13   1
   0   0  15   17.94    2.66   1
   0   0  16   81.82    4.65   1
   0   1   2  345.47    9.06   1
   0   1   2  342.78    8.80   1
   0   1   3 8827.41  208.60   1
   0   1   3 8306.57  199.66   1
   0   1   4  327.80    9.16   1
   0   1   4  329.40    8.89   1
   0   1   5 2673.16   64.44   1
   0   1   5 2635.91   63.27   1
   0   1   6 8471.95  194.37   1
   0   1   6 8654.57  206.01   1
   0   1   7 4658.77  110.18   1
   0   1   7 4902.93  111.40   1
   0   1   8 1280.83   31.67   1
   0   1   8 1218.84   28.66   1
   0   1   9  920.99   23.84   1
   0   1   9  881.40   22.33   1
   0   1   9  873.56   21.64   1
   0   1  10  637.77   16.13   1
   0   1  10  622.82   18.29   1
   0   1  10  585.08   15.94   1
   0   1  11 1364.22   32.26   1
   0   1  11 1382.93   34.96   1
   0   1  12 1387.53   33.04   1
   0   1  12 1332.57   31.40   1
   0   1  13   67.18    4.50   1
   0   1  13   66.26    6.24   1
   0   1  13   71.73    4.14   1
   0   1  14    0.45    2.81   1
   0   1  14    3.09    2.90   1
   0   1  15   17.70    2.40   1
   0   1  15    9.59    3.99   1
   0   1  16   55.53    4.23   1
   0   1  16   51.26    4.42   1
   0   2   117275.26  442.79   1
   0   2   116210.45  433.56   1
   0   2   2 5763.25  146.23   1
   0   2   3 8851.49  216.97   1
   0   2   3 8704.55  208.69   1
   0   2   3 9040.09  221.63   1
   0   2   4  608.28   15.81   1
   0   2   4  561.96   14.31   1
   0   2   5 3203.68   84.85   1
   0   2   5 3370.97   79.80   1
   0   2   6 4995.38  119.28   1
   0   2   6 5111.10  118.29   1
   0   2   7 4136.49  108.31   1
   0   2   7 4275.70   97.49   1
   0   2   7 4170.85   96.90   1
   0   2   8   11.18    3.67   1
   0   2   8    0.42    3.77   1
   0   2   9  136.43    5.28   1
   0   2   9  143.41    5.25   1
   0   2  10  109.34    4.17   1
   0   2  10  117.76    6.07   1
   0   2  11  107.19    6.00   1
   0   2  11  105.22    4.75   1
   0   2  12  292.69    8.99   1
   0   2  12  299.75    8.39   1
   0   2  12  305.24   11.14   1
   0   2  13   79.99    4.39   1
   0   2  13   86.95    4.39   1
   0   2  14    9.41    4.35   1
   0   2  14   23.08    3.15   1
   0   2  15   20.43    4.69   1
   0   2  15   29.06    3.60   1
   0   2  16    8.48    2.89   1
   0   2  16   16.06    3.81   1
   0   3   0  232.96    6.79   1
   0   3   0  267.12    7.77   1
   0   3   1 5839.40  151.93   1
   0   3   1 6226.93  169.10   1
   0   3   1 5654.38  153.21   1
   0   3   2 2349.76   61.68   1
   0   3   2 2477.55   66.04   1
   0   3   3 1194.53   30.46   1
   0   3   3 1313.68   33.66   1
   0   3   4 2358.05   57.18   1
   0   3   4 2532.69   62.17   1
   0   3   5  713.82   18.41   1
   0   3   5  722.53   18.14   1
   0   3   5  721.92   18.10   1
   0   3   6  960.10   23.30   1
   0   3   6  902.25   22.49   1
   0   3   7 2095.79   50.75   1
   0   3   7 2114.61   49.19   1
   0   3   8  124.69    5.71   1
   0   3   8  115.10    5.61   1
   0   3   9  228.78    7.39   1
   0   3   9  221.72    7.90   1
   0   3  10   75.98    5.22   1
   0   3  10   77.52    4.10   1
   0   3  11   71.18    5.18   1
   0   3  11   95.71    3.86   1
   0   3  12 1612.90   39.06   1
   0   3  12 1527.39   39.29   1
   0   3  13   82.05    5.52   1
   0   3  13   75.31    6.41   1
   0   3  14   -9.56    4.20   1
   0   3  14   -4.95    4.29   1
   0   3  15   12.94    5.51   1
   0   3  15    9.74    3.84   1
   0   3  16  185.88    8.18   1
   0   3  16  141.00    6.57   1
   0   4   0  197.83    5.97   1
   0   4   0  220.88    6.79   1
   0   4   1  610.02   16.96   1
   0   4   1  578.16   16.27   1
   0   4   1  639.35   17.39   1
   0   4   1  583.80   16.34   1
   0   4   2 5400.27  138.32   1
   0   4   2 5281.50  141.64   1
   0   4   2 5609.59  146.32   1
   0   4   2 5516.48  146.41   1
   0   4   3 1162.34   30.98   1
   0   4   3 1173.66   30.54   1
   0   4   4  144.72    4.87   1
   0   4   4  124.54    7.34   1
   0   4   5 1177.71   29.10   1
   0   4   5 1195.78   29.82   1
   0   4   6 1764.35   43.51   1
   0   4   6 1689.09   40.61   1
   0   4   6 1729.67   41.46   1
   0   4   7  961.94   23.80   1
   0   4   7 1033.81   24.72   1
   0   4   8   50.45    4.25   1
   0   4   8   35.72    3.42   1
   0   4   8   41.79    2.67   1
   0   4   9  533.91   14.38   1
   0   4   9  552.84   13.67   1
   0   4  10  149.69    6.67   1
   0   4  10  170.37    8.13   1
   0   4  11  356.57   10.73   1
   0   4  11  329.28   12.30   1
   0   4  11  353.27    9.52   1
   0   4  12  192.86    9.26   1
   0   4  12  189.46    6.28   1
   0   4  13  408.26   11.02   1
   0   4  13  420.28   13.00   1
   0   4  13  400.09   13.80   1
   0   4  14   26.21    8.76   1
   0   4  14    8.34    4.88   1
   0   4  14   15.57    5.90   1
   0   4  14    8.35    3.50   1
   0   4  15   84.75   10.61   1
   0   4  15   57.86    7.85   1
   0   4  16   40.10   11.44   1
   0   4  16   47.51    5.93   1
   0   4  16   60.93   10.05   1
   0   5   0  730.64   20.90   1
   0   5   0  692.69   19.75   1
   0   5   1 6706.83  177.52   1
   0   5   1 7129.16  197.41   1
   0   5   1 6600.62  180.40   1
   0   5   1 6986.02  189.73   1
   0   5   2  922.96   24.57   1
   0   5   2  879.98   23.97   1
   0   5   2  900.32   24.76   1
   0   5   2  934.79   25.53   1
   0   5   3  299.99    9.50   1
   0   5   3  314.81    9.24   1
   0   5   3  304.16    8.80   1
   0   5   4 6125.44  153.99   1
   0   5   4 6076.72  154.14   1
   0   5   4 6181.37  159.30   1
   0   5   5   93.35    8.65   1
   0   5   5   73.27    4.77   1
   0   5   6  392.25   11.91   1
   0   5   6  374.69   11.12   1
   0   5   7 4087.21   95.37   1
   0   5   7 4332.56  104.45   1
   0   5   7 4182.76   98.25   1
   0   5   8  113.70    6.45   1
   0   5   8  127.54    7.66   1
   0   5   9   51.59    4.00   1
   0   5   9   55.53    4.84   1
   0   5   9   52.00    3.29   1
   0   5  10  641.28   17.14   1
   0   5  10  664.08   16.09   1
   0   5  10  630.76   17.92   1
   0   5  11 1264.87   33.96   1
   0   5  11 1215.54   28.41   1
   0   5  12  300.22   11.85   1
   0   5  12  301.30   14.77   1
   0   5  12  284.28    8.38   1
   0   5  13   21.04    3.78   1
   0   5  13   33.29    3.03   1
   0   5  14   21.98    6.78   1
   0   5  14   27.73    4.62   1
   0   5  14   28.52    4.22   1
   0   5  15  102.59    4.59   1
   0   5  15  129.69   11.48   1
   0   6   087579.01 2410.68   1
   0   6   099999.99 2774.24   1
   0   6   1 6399.52  170.17   1
   0   6   1 6554.73  179.91   1
   0   6   1 6469.29  180.05   1
   0   6   1 6693.52  183.54   1
   0   6   213803.09  356.07   1
   0   6   214488.06  380.52   1
   0   6   214724.34  398.86   1
   0   6   213522.99  363.16   1
   0   6   3 3900.00   99.84   1
   0   6   3 3872.74  103.42   1
   0   6   3 3861.90  101.47   1
   0   6   413483.49  339.59   1
   0   6   413757.30  358.62   1
   0   6   414453.05  366.37   1
   0   6   5 5521.02  139.87   1
   0   6   5 5661.64  143.84   1
   0   6   6 1642.56   43.36   1
   0   6   6 1599.97   39.15   1
   0   6   6 1578.78   40.14   1
   0   6   7 3133.27   73.88   1
   0   6   7 3330.09   82.97   1
   0   6   7 3036.60   73.82   1
   0   6   8 1204.25   28.60   1
   0   6   8 1177.12   30.22   1
   0   6   9  249.28    9.11   1
   0   6   9  243.56   12.44   1
   0   6  10   42.90    7.30   1
   0   6  10   49.47    4.09   1
   0   6  10   43.40    2.91   1
   0   6  11 1029.68   26.41   1
   0   6  11 1007.01   27.63   1
   0   6  12  393.37   14.75   1
   0   6  12  360.53   11.87   1
   0   6  12  392.56   10.87   1
   0   6  13   98.56    7.85   1
   0   6  13  104.98    7.12   1
   0   6  13   84.23    8.83   1
   0   6  14   12.28    4.10   1
   0   6  14   10.60    2.68   1
   0   6  14   23.12    8.58   1
   0   6  14   13.55    5.69   1
   0   6  15   -0.18    5.10   1
   0   6  15   17.63    5.50   1
   0   6  15   14.66    7.49   1
   0   6  15    8.22    3.37   1
   0   7   125843.34  686.43   1
   0   7   127454.07  755.11   1
   0   7   128269.67  786.31   1
   0   7   126298.03  719.92   1
   0   7   2 5570.04  144.77   1
   0   7   2 5878.14  157.14   1
   0   7   2 5706.18  156.19   1
   0   7   2 5581.79  150.64   1
   0   7   3 1412.37   37.13   1
   0   7   3 1453.31   39.48   1
   0   7   3 1453.88   39.03   1
   0   7   4  691.89   18.58   1
   0   7   4  683.20   18.92   1
   0   7   4  682.21   19.04   1
   0   7   5 2413.70   63.05   1
   0   7   5 2485.68   62.43   1
   0   7   616624.32  480.30   1
   0   7   615815.47  381.09   1
   0   7   7 4138.27  105.35   1
   0   7   7 4279.03  101.33   1
   0   7   8 1068.08   28.31   1
   0   7   8 1118.58   29.10   1
   0   7   8 1141.76   27.44   1
   0   7   9  350.92   12.12   1
   0   7   9  925.38   24.67   1
   0   7  10   44.95    4.90   1
   0   7  10   46.94    4.39   1
   0   7  11  511.10   17.30   1
   0   7  11  464.98   14.10   1
   0   7  11  470.52   12.24   1
   0   7  11  444.15   14.72   1
   0   7  12 1736.36   46.11   1
   0   7  12 1615.49   37.85   1
   0   7  13   17.71    6.38   1
   0   7  13    2.82    5.32   1
   0   7  13    9.59    3.50   1
   0   7  14   89.33    6.82   1
   0   7  14   87.87    7.49   1
   0   7  15    4.83    4.35   1
   0   7  15    6.25    6.89   1
   0   7  15    2.40    7.24   1
   0   8   024099.60  660.12   1
   0   8   024403.90  676.05   1
   0   8   110464.71  289.48   1
   0   8   110720.16  298.59   1
   0   8   110520.57  288.51   1
   0   8   110586.51  282.02   1
   0   8   2 4277.07  111.82   1
   0   8   2 4556.19  123.59   1
   0   8   2 4534.78  125.12   1
   0   8   2 4380.82  118.80   1
   0   8   3  793.41   23.22   1
   0   8   3  765.63   21.43   1
   0   8   3  732.05   20.24   1
   0   8   3  755.87   20.73   1
   0   8   4 3357.51   86.03   1
   0   8   4 3357.51   89.04   1
   0   8   4 3451.32   89.60   1
   0   8   5 1847.96   47.06   1
   0   8   5 1819.25   47.27   1
   0   8   5 1841.63   48.86   1
   0   8   6  809.44   22.17   1
   0   8   6  819.38   21.05   1
   0   8   6  888.31   24.95   1
   0   8   7   63.17    5.05   1
   0   8   7   22.26    4.13   1
   0   8   8 1505.46   39.70   1
   0   8   8 1444.42   34.57   1
   0   8   8 1432.62   37.33   1
   0   8   9  215.49    9.39   1
   0   8   9  230.30    9.21   1
   0   8   9  211.34    9.22   1
   0   8  10 1828.55   46.49   1
   0   8  10 1950.92   45.05   1
   0   8  11    6.66    4.00   1
   0   8  11    9.60    6.34   1
   0   8  11    4.29    5.75   1
   0   8  11   10.89    3.67   1
   0   8  12  608.33   18.26   1
   0   8  12  554.82   17.24   1
   0   8  12  587.67   19.21   1
   0   8  13   22.27    5.05   1
   0   8  13    4.96    5.41   1
   0   8  13   17.64    2.53   1
   0   8  14   22.42    4.93   1
   0   8  14   17.11    4.67   1
   0   8  14   -1.89    7.30   1
   0   8  15   19.17    4.99   1
   0   8  15    0.65    6.70   1
   0   8  15   17.17    8.86   1
   0   8  15   14.60    3.50   1
   0   9   1  844.17   24.74   1
   0   9   1  784.27   22.68   1
   0   9   2  571.73   16.01   1
   0   9   2  601.43   18.05   1
   0   9   2  580.62   17.00   1
   0   9   2  603.24   17.58   1
   0   9   3   83.41    4.05   1
   0   9   3   76.09    3.70   1
   0   9   4  203.34   10.29   1
   0   9   4  211.18    6.76   1
   0   9   4  203.71    7.84   1
   0   9   4  206.62    7.34   1
   0   9   5 1696.80   44.19   1
   0   9   5 1710.49   45.53   1
   0   9   5 1676.71   43.21   1
   0   9   6  629.07   17.84   1
   0   9   6  623.27   17.79   1
   0   9   7 1057.84   28.49   1
   0   9   7 1093.18   27.22   1
   0   9   8 1598.79   41.49   1
   0   9   8 1580.23   37.94   1
   0   9   9  155.00    7.12   1
   0   9   9  181.22    7.82   1
   0   9  10  143.69    7.52   1
   0   9  10  145.96    8.51   1
   0   9  11   46.88    4.88   1
   0   9  11   36.52    5.51   1
   0   9  11   36.08    5.32   1
   0   9  12    6.99    3.83   1
   0   9  12   13.72    2.45   1
   0   9  12   26.61    6.90   1
   0   9  12   -0.79    5.44   1
   0   9  13   26.92    5.05   1
   0   9  13   39.70    5.23   1
   0   9  13   23.31    3.42   1
   0   9  14   36.48    5.00   1
   0   9  14   30.16    7.43   1
   0   9  14   34.56    3.69   1
   0   9  15    7.34    2.30   1
   0   9  15    6.55    5.99   1
   0   9  15    0.93    7.12   1
   0   9  15   -1.61   12.15   1
   0  10   030398.05  827.67   1
   0  10   031278.91  863.52   1
   0  10   1  880.28   25.94   1
   0  10   1  809.21   23.40   1
   0  10   2 1850.36   49.22   1
   0  10   2 1774.15   50.10   1
   0  10   2 1912.80   53.81   1
   0  10   2 1891.66   52.25   1
   0  10   3 3155.45   82.01   1
   0  10   3 3083.10   82.88   1
   0  10   3 3017.32   82.64   1
   0  10   3 3121.16   85.83   1
   0  10   4  661.72   18.38   1
   0  10   4  668.04   18.77   1
   0  10   4  650.61   22.42   1
   0  10   4  629.33   17.99   1
   0  10   5   64.16    4.43   1
   0  10   5   63.99    3.53   1
   0  10   6 2361.48   60.67   1
   0  10   6 2478.65   64.90   1
   0  10   6 2494.37   62.52   1
   0  10   7 1062.17   28.54   1
   0  10   7  989.62   26.99   1
   0  10   7 1032.75   26.24   1
   0  10   8   43.05    4.34   1
   0  10   8   42.61    5.01   1
   0  10   8   40.29    4.00   1
   0  10   9  403.26   13.43   1
   0  10   9  383.60   13.58   1
   0  10   9  416.97   11.41   1
   0  10  10  604.75   17.47   1
   0  10  10  637.85   19.18   1
   0  10  11  720.10   22.71   1
   0  10  11  754.66   23.05   1
   0  10  12  108.38    6.88   1
   0  10  12  118.53    7.84   1
   0  10  12  137.69    8.33   1
   0  10  13    2.11    5.14   1
   0  10  13   12.59    2.61   1
   0  10  13    9.52    6.42   1
   0  10  14   89.58    4.23   1
   0  10  14   65.13    7.87   1
   0  10  15   11.53    5.89   1
   0  10  15    9.04    7.18   1
   0  10  15   28.38   14.04   1
   0  11   0 1228.89   34.42   1
   0  11   0 1763.90   50.13   1
   0  11   1 1315.49   38.07   1
   0  11   1 1249.15   35.51   1
   0  11   1 1190.40   32.91   1
   0  11   1 1295.03   36.93   1
   0  11   2  110.66    5.03   1
   0  11   2  123.82    7.48   1
   0  11   3  224.74    9.88   1
   0  11   3  224.93    7.71   1
   0  11   3  215.96    7.48   1
   0  11   3  232.82    8.29   1
   0  11   4 2740.08   70.82   1
   0  11   4 2787.53   75.77   1
   0  11   4 2876.57   75.98   1
   0  11   4 2724.89   75.97   1
   0  11   5 1769.45   46.09   1
   0  11   5 1669.67   45.03   1
   0  11   5 1707.51   44.63   1
   0  11   6 1606.95   42.92   1
   0  11   6 1655.42   43.36   1
   0  11   7   45.10    4.48   1
   0  11   7   53.14    3.76   1
   0  11   8   63.35    4.77   1
   0  11   8   56.80    4.07   1
   0  11   9  230.24    9.53   1
   0  11   9  235.75    9.55   1
   0  11  10   20.00    4.51   1
   0  11  10   24.25    5.51   1
   0  11  10   10.74    2.72   1
   0  11  10    6.11    6.83   1
   0  11  11   15.16    4.40   1
   0  11  11   24.72    5.33   1
   0  11  11   22.34    5.42   1
   0  11  11   21.15    3.66   1
   0  11  12  547.26   18.38   1
   0  11  12  540.77   14.17   1
   0  11  13   61.86    5.21   1
   0  11  13   74.92    8.25   1
   0  11  14   10.54    4.17   1
   0  11  14    6.04    6.74   1
   0  11  14   -0.55    6.69   1
   0  11  14   -2.32    4.03   1
   0  11  15   -6.67    9.67   1
   0  11  15   12.09    6.14   1
   0  11  15    0.83    4.55   1
   0  12   0 4752.96  132.14   1
   0  12   0 4520.98  123.44   1
   0  12   1 1112.17   31.80   1
   0  12   1  864.10   25.28   1
   0  12   2 1586.87   45.06   1
   0  12   2 1610.53   45.00   1
   0  12   2 1594.05   42.94   1
   0  12   2 1576.07   45.62   1
   0  12   3 3466.57   90.22   1
   0  12   3 3480.08   96.73   1
   0  12   3 3454.04   93.38   1
   0  12   3 3405.87   95.10   1
   0  12   4  968.37   26.22   1
   0  12   4 1056.53   32.35   1
   0  12   4  971.36   27.58   1
   0  12   4 1044.22   28.86   1
   0  12   5   63.80    4.28   1
   0  12   5   56.75    9.48   1
   0  12   5   57.89    3.66   1
   0  12   6 2654.65   67.94   1
   0  12   6 2455.93   62.26   1
   0  12   6 2501.38   66.13   1
   0  12   7  562.98   16.53   1
   0  12   7  591.29   15.94   1
   0  12   8   49.65    5.29   1
   0  12   8   38.76    4.44   1
   0  12   9 2638.76   74.55   1
   0  12   9 2666.70   67.10   1
   0  12  10   58.49    5.48   1
   0  12  10   60.48    6.84   1
   0  12  10   53.32    5.90   1
   0  12  11   91.33    4.53   1
   0  12  11   92.33    8.14   1
   0  12  11   66.41    8.64   1
   0  12  12   16.55    3.12   1
   0  12  12   20.40    6.18   1
   0  12  12    6.61    7.91   1
   0  12  12   35.43    7.58   1
   0  12  13    7.37    4.10   1
   0  12  13   12.21    5.24   1
   0  12  13    6.71    2.83   1
   0  12  13   -0.00    6.25   1
   0  12  14   31.32    4.75   1
   0  12  14   32.79    7.21   1
   0  12  14   21.05    7.52   1
   0  12  14   35.67    4.70   1
   0  13   0 1576.06   43.79   1
   0  13   0 1817.93   51.74   1
   0  13   1 3915.75  104.98   1
   0  13   1 3971.54  110.13   1
   0  13   2   82.88    4.85   1
   0  13   2   92.83    5.44   1
   0  13   3  426.24   15.33   1
   0  13   3  432.94   13.32   1
   0  13   3  425.17   13.47   1
   0  13   4  111.28   11.86   1
   0  13   4   97.85    4.52   1
   0  13   5   59.36   10.42   1
   0  13   5   59.82    3.89   1
   0  13   6  603.30   17.11   1
   0  13   6  617.92   17.98   1
   0  13   6  594.51   16.57   1
   0  13   7  707.61   20.30   1
   0  13   7  766.68   20.39   1
   0  13   7  709.07   20.06   1
   0  13   8  151.10    6.82   1
   0  13   8  128.77    5.95   1
   0  13   9   54.17    4.23   1
   0  13   9   48.26    9.02   1
   0  13   9   39.26    8.60   1
   0  13  10 1670.80   42.49   1
   0  13  10 1547.23   42.24   1
   0  13  10 1664.65   47.36   1
   0  13  11   69.46    5.75   1
   0  13  11   65.92    7.17   1
   0  13  11   51.71    8.89   1
   0  13  12  507.25   17.83   1
   0  13  12  460.10   17.49   1
   0  13  13   75.16    7.44   1
   0  13  13   76.11    4.54   1
   0  13  13   90.98    7.08   1
   0  13  14   15.71    5.53   1
   0  13  14   15.74    3.33   1
   0  13  14    9.75    5.27   1
   0  14   0 7690.97  208.31   1
   0  14   0 7843.11  216.79   1
   0  14   1 3078.18   82.81   1
   0  14   1 3145.31   88.68   1
   0  14   1 3026.60   84.01   1
   0  14   1 2898.65   81.09   1
   0  14   2 1685.37   45.56   1
   0  14   2 1768.33   51.42   1
   0  14   2 1824.54   51.72   1
   0  14   3    4.10    2.82   1
   0  14   3   15.69    4.94   1
   0  14   3    2.01    3.37   1
   0  14   3   12.15    4.03   1
   0  14   4 2663.49   74.20   1
   0  14   4 2748.53   73.68   1
   0  14   4 2823.01   73.36   1
   0  14   5   18.77    3.37   1
   0  14   5   36.14    9.56   1
   0  14   6   16.54    3.48   1
   0  14   6   14.80    3.29   1
   0  14   6   10.31    3.06   1
   0  14   7 1696.30   44.05   1
   0  14   7 1656.10   44.79   1
   0  14   7 1681.82   42.91   1
   0  14   8 1652.97   41.26   1
   0  14   8 1626.12   43.84   1
   0  14   9  512.79   16.77   1
   0  14   9  525.90   14.93   1
   0  14  10  741.07   24.27   1
   0  14  10  730.94   22.21   1
   0  14  10  720.28   20.45   1
   0  14  11   60.38    6.91   1
   0  14  11   58.84    6.42   1
   0  14  12   83.25    7.07   1
   0  14  12   94.02    8.02   1
   0  14  13   32.29    6.74   1
   0  14  13   10.18    6.55   1
   0  14  13   13.94    3.23   1
   0  14  13   13.10    5.45   1
   0  14  14   16.34    3.88   1
   0  14  14   15.14    6.32   1
   0  14  14   19.39   10.08   1
   0  15   0  688.08   20.07   1
   0  15   0  664.40   20.83   1
   0  15   1 1029.31   28.78   1
   0  15   1 1044.41   31.44   1
   0  15   1 1013.81   29.08   1
   0  15   1 1092.81   32.02   1
   0  15   2    1.38    5.36   1
   0  15   2    1.51    3.11   1
   0  15   2    0.02    4.54   1
   0  15   3  145.73    8.27   1
   0  15   3  135.37    6.13   1
   0  15   3  155.40    6.88   1
   0  15   3  131.71    6.40   1
   0  15   4  208.68    7.47   1
   0  15   4  204.79   14.41   1
   0  15   4  211.38    8.30   1
   0  15   5  257.86    9.00   1
   0  15   5  274.10    9.82   1
   0  15   6  196.35    7.46   1
   0  15   6  212.30    8.59   1
   0  15   7 1303.44   34.45   1
   0  15   7 1367.24   35.51   1
   0  15   8   72.83    5.50   1
   0  15   8   79.69    4.51   1
   0  15   9  210.65    9.51   1
   0  15   9  198.66    7.34   1
   0  15   9  224.20    9.52   1
   0  15  10  465.13   14.02   1
   0  15  10  454.40   15.82   1
   0  15  11   21.93    4.29   1
   0  15  11   33.44    9.92   1
   0  15  11   31.99    4.79   1
   0  15  12   50.05    7.65   1
   0  15  12   43.48    4.19   1
   0  15  13   31.15    7.79   1
   0  15  13   15.98    9.95   1
   0  15  13    9.48    4.84   1
   0  15  14   35.93    9.15   1
   0  16   0 1009.50   30.47   1
   0  16   1   71.05    5.71   1
   0  16   1   60.12    5.35   1
   0  16   2  824.02   23.33   1
   0  16   2  853.44   25.11   1
   0  16   2  863.51   25.86   1
   0  16   3   28.63    6.12   1
   0  16   3   11.54    3.79   1
   0  16   3   19.19    4.96   1
   0  16   3   10.23    4.77   1
   0  16   4  199.21    7.44   1
   0  16   4  186.09   10.13   1
   0  16   4  215.32    8.04   1
   0  16   4  191.70    7.84   1
   0  16   5  101.29    5.27   1
   0  16   5  118.42   12.40   1
   0  16   5  102.49    5.11   1
   0  16   5  106.24    5.57   1
   0  16   6  330.75   10.64   1
   0  16   6  323.89   11.08   1
   0  16   6  343.11   11.22   1
   0  16   7   21.38    4.04   1
   0  16   7   20.55    3.69   1
   0  16   7   22.86    3.93   1
   0  16   8  112.13    6.28   1
   0  16   8   72.06    5.40   1
   0  16   9   -0.12    4.21   1
   0  16   9   -2.62    5.24   1
   0  16   9    1.99    3.76   1
   0  16  10    0.41    5.69   1
   0  16  10   18.51    3.76   1
   0  16  10    7.67    5.85   1
   0  16  10   14.60    9.01   1
   0  16  11  234.22   11.27   1
   0  16  11  209.43    7.87   1
   0  16  11  207.31    9.16   1
   0  16  11  214.04   13.30   1
   0  16  12    5.17    4.12   1
   0  16  12   -2.11    3.80   1
   0  16  12    4.95    9.57   1
   0  16  13   17.14    4.31   1
   0  16  13   14.10    7.20   1
   0  16  13   15.25    5.32   1
   0  17   0  950.16   29.25   1
   0  17   1  129.16    5.83   1
   0  17   1   88.30    6.65   1
   0  17   2  229.52    8.27   1
   0  17   2  214.09   10.33   1
   0  17   2  197.77    7.67   1
   0  17   2  207.61    8.86   1
   0  17   3   70.29    7.10   1
   0  17   3   59.01    5.60   1
   0  17   3   73.47    6.04   1
   0  17   4  459.41   14.77   1
   0  17   4  456.66   14.65   1
   0  17   5   13.81    3.41   1
   0  17   5    3.53    4.24   1
   0  17   5    6.28    5.03   1
   0  17   5   15.04   17.39   1
   0  17   6  574.87   16.78   1
   0  17   6  540.40   16.91   1
   0  17   6  574.90   17.09   1
   0  17   7   33.49    3.93   1
   0  17   7   18.96    4.02   1
   0  17   7   27.85    5.76   1
   0  17   8  309.22   11.87   1
   0  17   8  303.38   10.65   1
   0  17   9   -2.87    3.59   1
   0  17   9    0.36    3.72   1
   0  17  10  148.71   12.59   1
   0  17  10  147.48   10.70   1
   0  17  11   17.14    3.71   1
   0  17  11   11.32    5.79   1
   0  17  11   20.35    3.95   1
   0  17  11   40.96   10.89   1
   0  17  12  212.92    7.83   1
   0  17  12  231.53   12.43   1
   0  17  13    7.10    6.51   1
   0  17  13   29.00    7.98   1
   0  17  13   14.96    4.61   1
   0  17  13    5.72    5.60   1
   0  18   0 2380.59   65.28   1
   0  18   0 2432.74   70.07   1
   0  18   1 1210.70   33.86   1
   0  18   1 1162.86   34.99   1
   0  18   2   12.98    3.73   1
   0  18   2   15.63    5.09   1
   0  18   2   14.85    8.78   1
   0  18   2    7.92    4.70   1
   0  18   3   21.49    7.27   1
   0  18   3    9.41    3.61   1
   0  18   4  417.66   13.21   1
   0  18   4  399.64   16.75   1
   0  18   4  391.90   13.15   1
   0  18   4  426.21   14.19   1
   0  18   5 1576.27   45.51   1
   0  18   5 1585.86   43.54   1
   0  18   5 1577.48   42.30   1
   0  18   5 1732.63   56.05   1
   0  18   6 1277.86   37.15   1
   0  18   6 1383.01   37.53   1
   0  18   6 1357.27   36.52   1
   0  18   7 2997.68   76.38   1
   0  18   7 2963.44   82.28   1
   0  18   8   27.42    4.14   1
   0  18   8   30.35    5.40   1
   0  18   9   20.57    5.67   1
   0  18   9   13.63    4.17   1
   0  18  10   -0.37    3.12   1
   0  18  10    2.22    7.22   1
   0  18  10    1.94    6.92   1
   0  18  10   -1.33    3.98   1
   0  18  11   64.68    4.41   1
   0  18  11   71.89    7.63   1
   0  18  11   68.17   12.15   1
   0  18  12   52.31    9.77   1
   0  18  12   32.77    4.61   1
   0  18  12   41.16   10.88   1
   0  19   0  549.09   19.24   1
   0  19   0  602.72   18.48   1
   0  19   1  232.50    8.56   1
   0  19   1  209.61    8.08   1
   0  19   2   88.88    7.97   1
   0  19   2   73.66    4.59   1
   0  19   3  446.26   13.92   1
   0  19   3  460.48   15.01   1
   0  19   3  420.62   18.93   1
   0  19   3  460.73   16.88   1
   0  19   4 2208.60   58.78   1
   0  19   4 2007.32   61.63   1
   0  19   4 2069.84   57.71   1
   0  19   4 2059.07   59.07   1
   0  19   5 1059.00   29.28   1
   0  19   5 1149.61   40.34   1
   0  19   5 1041.98   31.05   1
   0  19   5 1097.35   31.34   1
   0  19   6    2.24    3.93   1
   0  19   6   -2.34    4.95   1
   0  19   6   -9.95   12.45   1
   0  19   6   -8.21    5.12   1
   0  19   7  577.01   18.63   1
   0  19   7  591.16   17.71   1
   0  19   8   21.88    3.98   1
   0  19   8   18.46    4.30   1
   0  19   8   18.75    4.20   1
   0  19   9    8.66    3.65   1
   0  19   9   12.42    4.37   1
   0  19  10   73.20    7.65   1
   0  19  10   67.88    5.26   1
   0  19  10   65.03    5.79   1
   0  19  11   31.60    7.89   1
   0  19  11   25.71    4.46   1
   0  19  11   15.00    5.14   1
   0  19  11   18.14   11.65   1
   0  19  12   15.09    3.42   1
   0  19  12   19.15    8.70   1
   0  19  12   18.96    4.46   1
   0  20   0  717.71   24.07   1
   0  20   1 1842.17   50.63   1
   0  20   1 2012.47   59.34   1
   0  20   1 1802.35   50.43   1
   0  20   1 1899.74   55.91   1
   0  20   2   26.73    4.16   1
   0  20   2   26.19    7.63   1
   0  20   3 1236.51   34.27   1
   0  20   3 1311.63   38.18   1
   0  20   3 1180.47   35.21   1
   0  20   4 3685.10   96.84   1
   0  20   4 3544.62   99.98   1
   0  20   4 3773.11  103.24   1
   0  20   4 3884.72  116.36   1
   0  20   5   13.46    3.77   1
   0  20   5   20.96    5.44   1
   0  20   6   39.38   13.27   1
   0  20   6   11.16    4.44   1
   0  20   7  224.42    9.32   1
   0  20   7  237.67    9.38   1
   0  20   8   -5.11    3.58   1
   0  20   8    3.25    3.81   1
   0  20   9   49.77    4.58   1
   0  20   9   45.47    6.26   1
   0  20   9   41.85    5.32   1
   0  20  10   33.97    4.27   1
   0  20  10   34.94    7.07   1
   0  20  10   21.48    5.18   1
   0  20  11   69.74    4.98   1
   0  20  11   59.33    9.76   1
   0  20  11   57.25    5.93   1
   0  20  11   73.15   11.28   1
   0  20  12   19.04    8.72   1
   0  21   0  723.07   24.81   1
   0  21   1  114.77    9.74   1
   0  21   1  114.37    9.33   1
   0  21   2   59.08    7.93   1
   0  21   2   74.46   11.79   1
   0  21   2   74.47    6.14   1
   0  21   3  718.63   21.04   1
   0  21   3  766.07   27.41   1
   0  21   4   11.17    3.88   1
   0  21   4   12.15   17.75   1
   0  21   5   -4.40   14.89   1
   0  21   5   -8.73    5.77   1
   0  21   6  259.43    9.56   1
   0  21   6  272.68   19.39   1
   0  21   6  269.72   11.06   1
   0  21   6  239.63   10.28   1
   0  21   7  201.27    8.85   1
   0  21   7  197.77    8.65   1
   0  21   8    2.81    4.14   1
   0  21   8   13.00    5.24   1
   0  21   8    3.99    5.48   1
   0  21   9   22.19    5.58   1
   0  21   9   27.04    5.21   1
   0  21  10    9.68    3.51   1
   0  21  10   14.55    4.42   1
   0  21  10   17.07    9.85   1
   0  21  11   26.82    3.93   1
   0  21  11   20.63   10.00   1
   0  21  11   26.95    8.12   1
   0  22   0 2025.37   56.08   1
   0  22   0 2307.89   68.41   1
   0  22   1   16.81    3.68   1
   0  22   1   25.15    8.56   1
   0  22   1   13.41    7.85   1
   0  22   2 1171.25   33.04   1
   0  22   2 1185.43   38.62   1
   0  22   3   20.37    4.30   1
   0  22   3   15.00    9.39   1
   0  22   3   13.04    3.97   1
   0  22   3   24.37    7.08   1
   0  22   4  220.20    8.74   1
   0  22   4  200.05   10.09   1
   0  22   5    3.66   15.49   1
   0  22   5    1.87    3.31   1
   0  22   5   -8.24    5.79   1
   0  22   5   -1.01    5.08   1
   0  22   6   59.05   15.69   1
   0  22   6   58.51    6.74   1
   0  22   7   31.43    4.37   1
   0  22   7   40.90    6.40   1
   0  22   8   63.35    5.48   1
   0  22   8   89.72    7.19   1
   0  22   9    3.31    3.59   1
   0  22   9    3.36    5.60   1
   0  22   9   -5.62    5.25   1
   0  22  10   13.64    3.88   1
   0  22  10   23.84    7.69   1
   0  22  10   18.38    5.53   1
   0  23   0  273.96   10.14   1
   0  23   0  401.56   19.39   1
   0  23   1   38.13    4.26   1
   0  23   1   48.26    9.81   1
   0  23   1   49.02    4.44   1
   0  23   1   39.50    8.75   1
   0  23   2   16.63    4.12   1
   0  23   2   11.16    7.93   1
   0  23   2   -4.87   12.39   1
   0  23   2    5.17    3.95   1
   0  23   3   -8.77    3.75   1
   0  23   3   -2.66    3.64   1
   0  23   3  -14.89    7.68   1
   0  23   4   -6.70   17.64   1
   0  23   4    6.39    3.49   1
   0  23   4   15.94    6.76   1
   0  23   4   -9.34    5.21   1
   0  23   5  294.35   11.04   1
   0  23   5  274.27   11.10   1
   0  23   5  263.31   13.49   1
   0  23   6    6.71    3.89   1
   0  23   6    1.01    5.83   1
   0  23   7    4.95    3.44   1
   0  23   7    6.61    3.97   1
   0  23   7    0.99    6.13   1
   0  23   8    5.49    4.01   1
   0  23   8    1.54    4.76   1
   0  23   9   -1.18    6.12   1
   0  23   9   -5.72    6.70   1
   0  23  10   -4.55    8.30   1
   0  23  10   -5.19    7.19   1
   0  24   0 1337.40   43.38   1
   0  24   0 1187.13   34.52   1
   0  24   1   50.93    9.83   1
   0  24   1   55.51   12.45   1
   0  24   2   23.08   10.00   1
   0  24   2   29.14    8.85   1
   0  24   3    8.25    9.36   1
   0  24   3   31.15    4.24   1
   0  24   3   28.27    5.26   1
   0  24   3   30.37   11.43   1
   0  24   4    2.66    3.72   1
   0  24   4   11.78   18.46   1
   0  24   4   -2.44    3.55   1
   0  24   4  -16.19   10.42   1
   0  24   5   25.17   19.15   1
   0  24   5   -9.06    9.53   1
   0  24   6  368.89   13.66   1
   0  24   6  404.05   15.65   1
   0  24   6  406.95   13.92   1
   0  24   7   58.24    5.65   1
   0  24   7   73.00    7.65   1
   0  24   8   -0.00    4.24   1
   0  24   8    4.81    5.30   1
   0  24   8   19.12   10.54   1
   0  24   9   11.21    3.77   1
   0  24   9    3.84    7.77   1
   0  24   9   35.40    9.91   1
   0  25   0  157.10    7.54   1
   0  25   0  265.44   15.76   1
   0  25   1  170.83    7.72   1
   0  25   1  172.42    7.92   1
   0  25   1  165.33   16.25   1
   0  25   2  205.96    8.41   1
   0  25   2  226.50   15.14   1
   0  25   2  193.65    8.54   1
   0  25   2  218.57   13.37   1
   0  25   3   44.07   11.55   1
   0  25   3   78.54    5.48   1
   0  25   4   13.69    3.64   1
   0  25   4   13.95    3.78   1
   0  25   4   20.36    8.55   1
   0  25   4   32.13   27.90   1
   0  25   5   20.87    3.85   1
   0  25   5   23.47   19.06   1
   0  25   5    9.16    3.47   1
   0  25   5    5.24    7.59   1
   0  25   6  117.91   22.19   1
   0  25   6  113.73    6.99   1
   0  25   6  117.74   11.93   1
   0  25   7  148.59    7.21   1
   0  25   7  136.54    8.19   1
   0  25   7  152.54   10.03   1
   0  25   8  311.62   13.83   1
   0  25   8  293.59   11.45   1
   0  26   0  275.60   10.58   1
   0  26   0  326.22   17.98   1
   0  26   1    7.73    4.10   1
   0  26   1   21.85   10.66   1
   0  26   1    9.97    4.27   1
   0  26   1   -0.36    9.69   1
   0  26   2   87.53   13.55   1
   0  26   2  109.66   11.60   1
   0  26   3    9.49   12.14   1
   0  26   3   17.42    9.37   1
   0  26   3   20.82    5.34   1
   0  26   4   55.78    4.93   1
   0  26   4   71.61   21.64   1
   0  26   4   35.07    9.89   1
   0  26   5   16.39    4.02   1
   0  26   5   10.78   23.63   1
   0  26   5   20.99    4.45   1
   0  26   5   12.67    8.83   1
   0  26   6  121.43    7.46   1
   0  26   6  105.35   10.26   1
   0  26   6  117.90    7.60   1
   0  26   7   12.20    4.38   1
   0  26   7   26.73    5.49   1
   0  26   7    9.85    7.67   1
   0  27   0   95.27    5.99   1
   0  27   0   95.53   13.55   1
   0  27   1   15.34    4.20   1
   0  27   1   14.06    4.20   1
   0  27   1   29.81   16.32   1
   0  27   1   -2.42   15.68   1
   0  27   2    4.18    4.27   1
   0  27   2    1.01   13.22   1
   0  27   2   -0.85    3.93   1
   0  27   2   -6.41   10.18   1
   0  27   3   15.64   13.82   1
   0  27   3   21.30    4.28   1
   0  27   4   -5.11   23.00   1
   0  27   4   -6.44    4.05   1
   0  27   4  -17.53   10.31   1
   0  27   5   -9.28   10.21   1
   0  27   5   27.21   34.91   1
   0  27   5   16.80    6.53   1
   0  27   6   31.14    9.87   1
   0  27   6   48.95    7.89   1
   0  28   0   64.85    5.98   1
   0  28   0   51.96   18.21   1
   0  28   1   12.96   11.97   1
   0  28   1   39.73   13.08   1
   0  28   2  -15.07   13.00   1
   0  28   2  -15.98   11.36   1
   0  28   3  133.78   28.42   1
   0  28   3   95.04   13.05   1
   0  28   3  122.33    7.96   1
   0  28   4  -14.55   10.72   1
   0  28   4  -10.24    5.71   1
   0  28   4    8.03   36.34   1
   0  28   5    5.79   29.16   1
   0  28   5   13.39    5.23   1
   0  28   5   -7.00   10.68   1
   0  29   0   57.15   14.84   1
   0  29   0   51.82    7.68   1
   0  29   1   64.56   17.14   1
   0  29   1   69.44   14.66   1
   0  29   2   -9.87    4.99   1
   0  29   2    7.43   14.29   1
   0  29   2   -3.07    4.79   1
   0  29   2    9.50   19.13   1
   0  29   3   14.11    4.77   1
   0  29   3  -21.96   29.67   1
   0  29   3    9.30    4.95   1
   0  29   3    9.82   12.94   1
   1   0   0  103.86    3.80   1
   1   0   0   66.78    2.50   1
   1   0   116581.25  418.06   1
   1   0   3  704.69   17.63   1
   1   0   4    1.03    0.60   1
   1   0   4    3.88    1.05   1
   1   0   5 2258.21   52.81   1
   1   0   5 2058.53   48.77   1
   1   0   6    1.04    1.20   1
   1   0   6   -2.19    2.45   1
   1   0   7  172.99    4.64   1
   1   0   7  171.76    5.52   1
   1   0   8    0.96    1.47   1
   1   0   8   -4.04    2.19   1
   1   0   9  584.64   13.58   1
   1   0   9  579.23   15.85   1
   1   0  10    5.05    1.75   1
   1   0  11 3526.00   79.77   1
   1   0  12   -3.24    1.81   1
   1   0  13   21.66    2.08   1
   1   0  14   -0.31    1.75   1
   1   0  15  226.45   12.01   1
   1   0  15  206.15    6.50   1
   1   1   0 4929.16  120.30   1
   1   1   1 9191.46  221.82   1
   1   1   1 9521.66  226.44   1
   1   1   2 5883.37  158.70   1
   1   1   2 5526.56  142.03   1
   1   1   3 1842.00   44.31   1
   1   1   3 1844.16   50.24   1
   1   1   4 1471.06   34.19   1
   1   1   4 1457.95   36.85   1
   1   1   5 1849.05   42.28   1
   1   1   5 1777.00   41.57   1
   1   1   5 1920.75   46.25   1
   1   1   6  514.73   12.12   1
   1   1   6  532.78   12.79   1
   1   1   7  619.53   14.39   1
   1   1   7  662.79   16.50   1
   1   1   7  637.71   14.97   1
   1   1   8  407.60    9.77   1
   1   1   8  415.79    9.93   1
   1   1   9  161.26    4.45   1
   1   1   9  160.24    4.46   1
   1   1  10  977.15   22.33   1
   1   1  10  932.08   23.34   1
   1   1  10  984.14   22.63   1
   1   1  11  120.97    3.72   1
   1   1  11  125.82    4.01   1
   1   1  11  125.38    5.91   1
   1   1  12 1926.59   45.22   1
   1   1  12 2076.31   48.96   1
   1   1  13    3.69    1.61   1
   1   1  13    0.74    1.89   1
   1   1  14    2.37    6.33   1
   1   1  14    4.36    1.77   1
   1   1  15   10.25    6.61   1
   1   1  15    1.87    1.62   1
   1   1  15    2.08    1.73   1
   1   2   0 3682.62   89.46   1
   1   2   0 2589.56   64.28   1
   1   2   114497.53  377.99   1
   1   2   114290.53  367.57   1
   1   2   114403.21  370.37   1
   1   2   2  386.31   10.14   1
   1   2   2  351.47    9.64   1
   1   2   2  376.96   10.53   1
   1   2   2  355.42    9.94   1
   1   2   3  754.28   20.78   1
   1   2   3  752.22   20.49   1
   1   2   3  781.33   20.36   1
   1   2   4   60.38    2.37   1
   1   2   4   62.37    2.19   1
   1   2   5 8222.94  208.69   1
   1   2   5 8568.83  195.96   1
   1   2   5 8627.37  193.95   1
   1   2   6  391.11    9.72   1
   1   2   6  393.64    9.81   1
   1   2   7 1634.48   37.97   1
   1   2   7 1670.45   37.81   1
   1   2   7 1596.63   37.46   1
   1   2   8 2909.92   64.30   1
   1   2   8 3077.53   72.02   1
   1   2   8 2858.96   64.86   1
   1   2   9  151.40    4.71   1
   1   2   9  159.08    5.91   1
   1   2   9  158.66    4.40   1
   1   2  10   37.62    2.63   1
   1   2  10   28.56    3.71   1
   1   2  11 1817.21   41.62   1
   1   2  11 1761.19   42.86   1
   1   2  11 1886.01   43.51   1
   1   2  12   48.00    2.22   1
   1   2  12   55.91    6.57   1
   1   2  12   42.04    2.45   1
   1   2  12   42.14    4.29   1
   1   2  13  135.30    4.34   1
   1   2  13  143.37    4.47   1
   1   2  14  100.27    8.12   1
   1   2  14   94.97    3.57   1
   1   2  15   15.77    3.68   1
   1   2  15   19.17    2.01   1
   1   2  15   16.51    2.02   1
   1   3   0 6251.82  161.24   1
   1   3   0 6842.51  174.33   1
   1   3   1 6167.29  161.43   1
   1   3   1 6512.38  172.27   1
   1   3   1 6360.48  165.25   1
   1   3   2  639.36   17.30   1
   1   3   2  618.86   17.30   1
   1   3   2  615.90   17.02   1
   1   3   2  679.36   18.88   1
   1   3   327840.83  753.91   1
   1   3   329082.35  761.48   1
   1   3   328396.52  733.50   1
   1   3   328652.94  778.47   1
   1   3   4   30.82    1.67   1
   1   3   4   35.03    1.80   1
   1   3   4   34.66    1.87   1
   1   3   5 4333.56  107.86   1
   1   3   5 4149.40  103.80   1
   1   3   5 4052.74   94.58   1
   1   3   6  183.84    5.02   1
   1   3   6  190.73    6.47   1
   1   3   6  185.59    5.35   1
   1   3   7    5.93    4.67   1
   1   3   7    4.32    1.88   1
   1   3   7    8.44    3.14   1
   1   3   7    3.30    1.68   1
   1   3   8   11.44    2.49   1
   1   3   8   17.25    3.02   1
   1   3   8   18.02    2.09   1
   1   3   9 1318.37   35.01   1
   1   3   9 1331.67   30.58   1
   1   3   9 1355.71   31.27   1
   1   3  10   81.46    2.88   1
   1   3  10   89.30    6.57   1
   1   3  11   64.79    2.58   1
   1   3  11   70.99    6.70   1
   1   3  11   69.65    4.49   1
   1   3  12   20.82    6.18   1
   1   3  12    4.76    2.02   1
   1   3  12    5.08    3.90   1
   1   3  12    4.71    1.84   1
   1   3  13    3.32    3.42   1
   1   3  13    0.34    1.83   1
   1   3  13    9.85    3.92   1
   1   3  13    2.43    1.75   1
   1   3  14   30.36    3.75   1
   1   3  14   27.29    2.06   1
   1   3  14   25.42    2.35   1
   1   3  15   -0.73    2.68   1
   1   3  15    4.93    2.18   1
   1   3  15   -1.85    1.84   1
   1   4   0  648.00   17.72   1
   1   4   0  635.90   18.77   1
   1   4   136222.80  944.23   1
   1   4   136613.09  968.19   1
   1   4   2 1146.35   31.54   1
   1   4   2 1197.59   33.40   1
   1   4   2 1108.49   30.46   1
   1   4   3 1445.00   38.19   1
   1   4   3 1459.19   39.84   1
   1   4   3 1429.17   39.34   1
   1   4   4 2220.00   57.87   1
   1   4   4 2268.53   57.98   1
   1   4   4 2256.88   59.37   1
   1   4   516695.18  419.10   1
   1   4   516412.33  397.37   1
   1   4   516378.22  394.15   1
   1   4   516206.74  406.15   1
   1   4   6 4154.85   97.14   1
   1   4   6 3844.51   89.53   1
   1   4   6 4000.59   97.24   1
   1   4   6 4007.40   99.66   1
   1   4   7   -1.06    2.47   1
   1   4   7    4.27    2.16   1
   1   4   7    8.48    4.09   1
   1   4   7    6.15    1.99   1
   1   4   8   30.36    2.25   1
   1   4   8   30.78    3.23   1
   1   4   8   29.20    3.32   1
   1   4   9 2719.17   66.51   1
   1   4   9 2720.19   62.30   1
   1   4   9 2656.36   63.04   1
   1   4  10  384.42   11.14   1
   1   4  10  391.22   10.56   1
   1   4  10  378.46   11.76   1
   1   4  11   85.32    3.02   1
   1   4  11   84.74    4.67   1
   1   4  11   82.03    3.81   1
   1   4  11   78.82    5.39   1
   1   4  12   49.19    2.32   1
   1   4  12   56.21    3.21   1
   1   4  12   48.72    4.50   1
   1   4  13   29.42    3.65   1
   1   4  13   23.09    2.46   1
   1   4  13   25.84    4.57   1
   1   4  13   28.54    2.40   1
   1   4  14   88.64    5.37   1
   1   4  14   80.44    4.20   1
   1   4  14   89.46    3.60   1
   1   4  14   82.72    3.58   1
   1   4  15   75.24    3.18   1
   1   4  15   77.92    3.64   1
   1   5   0 3361.23   90.35   1
   1   5   0 3522.99   93.96   1
   1   5   0 3452.43   89.77   1
   1   5   111492.57  310.24   1
   1   5   111537.56  306.30   1
   1   5   111317.29  297.12   1
   1   5   110643.11  287.21   1
   1   5   2 6052.57  164.77   1
   1   5   2 6260.74  170.73   1
   1   5   2 6081.09  166.83   1
   1   5   2 6135.01  169.56   1
   1   5   3 5667.08  153.55   1
   1   5   3 5353.45  140.00   1
   1   5   3 5601.87  152.63   1
   1   5   3 5768.53  153.17   1
   1   5   4 1296.71   34.59   1
   1   5   4 1336.89   35.37   1
   1   5   4 1274.20   33.06   1
   1   5   5  113.35    4.11   1
   1   5   5  101.53    3.74   1
   1   5   6 3105.90   74.96   1
   1   5   6 3154.38   77.54   1
   1   5   6 3306.20   82.83   1
   1   5   7  921.73   22.89   1
   1   5   7  938.80   24.09   1
   1   5   7  912.65   22.46   1
   1   5   8 1857.85   44.03   1
   1   5   8 1884.08   44.47   1
   1   5   9 1165.03   27.61   1
   1   5   9 1217.15   28.72   1
   1   5  10  631.55   17.42   1
   1   5  10  631.60   15.43   1
   1   5  11    1.08    3.23   1
   1   5  11    2.02    1.54   1
   1   5  11    7.36    3.06   1
   1   5  12    3.54    3.12   1
   1   5  12    4.40    3.05   1
   1   5  12    4.70    2.67   1
   1   5  12    3.22    2.03   1
   1   5  13   21.62    2.97   1
   1   5  13   24.89    4.36   1
   1   5  14   90.47    3.86   1
   1   5  14  106.14    6.78   1
   1   5  15   -1.54    2.23   1
   1   5  15   -0.28    1.74   1
   1   5  15   -7.23    5.48   1
   1   5  15   -4.04    2.18   1
   1   6   010277.28  274.60   1
   1   6   0 9939.41  257.23   1
   1   6   010426.09  277.16   1
   1   6   010435.19  281.92   1
   1   6   1 2750.19   75.47   1
   1   6   1 2791.18   74.72   1
   1   6   1 2698.79   71.62   1
   1   6   212959.74  356.06   1
   1   6   213185.81  358.48   1
   1   6   212675.80  350.65   1
   1   6   212453.61  338.08   1
   1   6   3  294.66    8.56   1
   1   6   3  280.15    8.50   1
   1   6   3  285.84    8.66   1
   1   6   3  296.50    8.85   1
   1   6   4 4741.83  124.44   1
   1   6   4 4898.68  129.18   1
   1   6   4 4805.42  123.74   1
   1   6   5 2485.87   63.64   1
   1   6   5 2584.16   65.36   1
   1   6   6 2388.64   60.41   1
   1   6   6 2282.69   56.64   1
   1   6   6 2215.04   55.03   1
   1   6   6 2327.26   61.68   1
   1   6   7  714.13   18.74   1
   1   6   7  672.51   17.69   1
   1   6   7  651.90   16.51   1
   1   6   8   73.12    4.06   1
   1   6   8   82.10    4.91   1
   1   6   9  209.88    6.89   1
   1   6   9  202.33    7.56   1
   1   6  10   15.15    2.29   1
   1   6  10   11.99    3.09   1
   1   6  10   14.57    1.78   1
   1   6  10   10.86    3.13   1
   1   6  11  279.68    8.40   1
   1   6  11  296.15    9.06   1
   1   6  11  286.71   10.24   1
   1   6  11  265.54    7.47   1
   1   6  12  158.09    5.79   1
   1   6  12  131.76    7.97   1
   1   6  13  259.96    8.39   1
   1   6  13  256.89   10.46   1
   1   6  14   27.76    3.00   1
   1   6  14   33.36    3.16   1
   1   6  14   22.48    5.36   1
   1   6  15    1.13    2.09   1
   1   6  15    4.90    2.17   1
   1   6  15    9.78    5.92   1
   1   6  15    2.44    2.88   1
   1   7   0   10.36    2.08   1
   1   7   0   18.56    2.77   1
   1   7   0    9.39    3.70   1
   1   7   0   18.20    5.89   1
   1   7   1 1950.46   52.13   1
   1   7   1 1915.89   53.25   1
   1   7   1 1994.40   53.75   1
   1   7   2 5618.53  154.76   1
   1   7   2 5853.54  159.02   1
   1   7   2 5682.03  157.95   1
   1   7   2 6002.90  163.30   1
   1   7   3 6736.24  181.11   1
   1   7   3 6951.63  188.21   1
   1   7   3 7151.70  193.04   1
   1   7   3 6914.57  188.31   1
   1   7   4   76.31    5.98   1
   1   7   4   75.98    3.21   1
   1   7   4   81.77    3.49   1
   1   7   4   80.66    3.50   1
   1   7   5 3582.27   92.22   1
   1   7   5 3847.55   97.49   1
   1   7   5 3798.15   97.30   1
   1   7   6 2714.94   68.90   1
   1   7   6 2749.63   68.80   1
   1   7   6 2734.09   68.18   1
   1   7   7  149.33    5.62   1
   1   7   7  142.61    5.28   1
   1   7   7  139.82    5.61   1
   1   7   8   16.59    2.57   1
   1   7   8   12.38    3.14   1
   1   7   8   20.21    1.94   1
   1   7   8   25.66    3.06   1
   1   7   9  486.41   13.11   1
   1   7   9  446.17   11.46   1
   1   7   9  459.63   13.79   1
   1   7  10 1093.24   28.42   1
   1   7  10 1142.41   28.33   1
   1   7  11  144.32    5.43   1
   1   7  11  157.93    7.44   1
   1   7  12   10.31    2.81   1
   1   7  12   15.74    4.10   1
   1   7  13  277.79    9.40   1
   1   7  13  285.57   12.93   1
   1   7  14    7.25    3.23   1
   1   7  14    7.50    5.31   1
   1   7  15   16.20    6.45   1
   1   7  15   17.86    3.31   1
   1   8   0  185.11    6.14   1
   1   8   0  166.62    5.83   1
   1   8   0  192.33    7.80   1
   1   8   0  174.75    6.09   1
   1   8   1 1325.07   37.27   1
   1   8   1 1253.24   33.94   1
   1   8   1 1266.10   36.49   1
   1   8   2  234.89    7.27   1
   1   8   2  223.60    7.23   1
   1   8   2  240.06    7.52   1
   1   8   3 8401.12  226.17   1
   1   8   3 8057.87  218.30   1
   1   8   3 8003.75  217.76   1
   1   8   3 8195.66  222.94   1
   1   8   4   53.71    2.67   1
   1   8   4   48.73    2.84   1
   1   8   4   46.66    3.03   1
   1   8   4   46.87    5.61   1
   1   8   5 2850.82   73.75   1
   1   8   5 2795.37   71.74   1
   1   8   5 2870.45   74.02   1
   1   8   6  115.94    4.26   1
   1   8   6  121.64    5.34   1
   1   8   7  982.29   25.51   1
   1   8   7 1052.48   30.86   1
   1   8   7 1045.66   27.20   1
   1   8   7  953.63   24.15   1
   1   8   8   20.51    3.99   1
   1   8   8   29.47    4.64   1
   1   8   9 1074.70   28.40   1
   1   8   9 1097.60   27.79   1
   1   8   9 1082.31   27.95   1
   1   8  10  237.02    7.30   1
   1   8  10  254.43    8.64   1
   1   8  10  256.44    9.61   1
   1   8  11  613.26   15.91   1
   1   8  11  619.67   17.24   1
   1   8  12  172.22    5.64   1
   1   8  12  180.07    7.20   1
   1   8  13   27.77    5.84   1
   1   8  13   43.90    2.93   1
   1   8  13   38.29    3.06   1
   1   8  13   40.74    4.74   1
   1   8  14   35.96    6.22   1
   1   8  14   32.71    2.95   1
   1   8  14   23.82    3.94   1
   1   8  15   71.89    6.76   1
   1   8  15   60.26    4.24   1
   1   8  15   57.91    4.46   1
   1   9   0 1105.58   31.44   1
   1   9   0 1070.86   29.52   1
   1   9   0 1025.01   27.80   1
   1   9   0 1033.73   30.19   1
   1   9   1 2928.40   81.70   1
   1   9   1 3123.36   83.84   1
   1   9   1 2998.92   84.92   1
   1   9   1 3230.12   86.10   1
   1   9   2  874.75   24.73   1
   1   9   2  919.69   25.75   1
   1   9   2  866.90   25.35   1
   1   9   2  930.80   26.28   1
   1   9   3 1235.16   33.91   1
   1   9   3 1220.01   34.43   1
   1   9   3 1212.41   34.06   1
   1   9   3 1284.13   35.90   1
   1   9   4 2052.64   54.62   1
   1   9   4 2033.89   54.96   1
   1   9   4 2012.01   53.97   1
   1   9   5  232.66    7.10   1
   1   9   5  216.18    6.85   1
   1   9   5  229.44    7.26   1
   1   9   6    1.79    1.92   1
   1   9   6    4.57    2.41   1
   1   9   6    1.87    2.22   1
   1   9   7 1327.46   33.31   1
   1   9   7 1410.68   36.26   1
   1   9   7 1374.87   35.26   1
   1   9   8 1443.70   36.57   1
   1   9   8 1466.40   39.09   1
   1   9   9  578.34   16.31   1
   1   9   9  567.14   16.50   1
   1   9   9  561.68   15.13   1
   1   9  10 1444.82   35.57   1
   1   9  10 1538.06   40.56   1
   1   9  10 1535.56   40.29   1
   1   9  11   19.15    3.30   1
   1   9  11   14.12    2.45   1
   1   9  11   13.20    2.99   1
   1   9  11   15.71    5.63   1
   1   9  12  276.79    8.09   1
   1   9  12  268.37    9.44   1
   1   9  12  279.47   11.13   1
   1   9  12  278.81    8.63   1
   1   9  13   76.61    3.87   1
   1   9  13   77.40    5.37   1
   1   9  13   70.34    7.03   1
   1   9  14   71.77    5.56   1
   1   9  14  150.83   12.22   1
   1   9  15    2.89    8.17   1
   1  10   0 3883.35  108.66   1
   1  10   0 4084.00  109.97   1
   1  10   0 3779.35   99.24   1
   1  10   0 3820.20  107.48   1
   1  10   1 3015.87   81.07   1
   1  10   1 2879.21   81.95   1
   1  10   1 2936.86   82.08   1
   1  10   1 2904.50   77.61   1
   1  10   2  104.19    5.06   1
   1  10   2  104.36    4.53   1
   1  10   2   98.64    5.50   1
   1  10   3  770.89   22.40   1
   1  10   3  830.85   23.29   1
   1  10   3  827.91   24.43   1
   1  10   3  846.96   24.35   1
   1  10   4 3816.77  100.78   1
   1  10   4 3782.73  102.36   1
   1  10   4 3513.49   93.51   1
   1  10   4 3500.03   95.77   1
   1  10   5 4640.18  121.45   1
   1  10   5 4578.73  117.87   1
   1  10   5 5003.27  129.30   1
   1  10   5 4753.64  128.31   1
   1  10   6  224.04    7.20   1
   1  10   6  236.29    7.55   1
   1  10   6  249.54    8.21   1
   1  10   7  142.71    5.77   1
   1  10   7  145.48    5.30   1
   1  10   8  859.31   26.18   1
   1  10   8  867.40   23.41   1
   1  10   9 2963.24   72.88   1
   1  10   9 2916.61   69.72   1
   1  10  10 1154.55   28.86   1
   1  10  10 1179.08   29.05   1
   1  10  11  237.03    7.19   1
   1  10  11  222.56    7.14   1
   1  10  11  243.96   10.89   1
   1  10  12  127.02    8.07   1
   1  10  12  106.52    5.20   1
   1  10  13   -5.79    2.65   1
   1  10  13   -2.66    2.45   1
   1  10  13   -9.61    4.64   1
   1  10  14    6.69    7.18   1
   1  10  14   13.46    3.00   1
   1  10  14    4.05    5.08   1
   1  11   0 1774.41   48.53   1
   1  11   0 1821.29   51.79   1
   1  11   0 1916.43   55.61   1
   1  11   1  548.71   15.94   1
   1  11   1  542.85   17.35   1
   1  11   1  588.86   17.59   1
   1  11   2 3991.94  109.63   1
   1  11   2 3970.82  107.67   1
   1  11   2 4087.50  110.73   1
   1  11   2 3980.71  111.53   1
   1  11   313350.60  356.70   1
   1  11   313175.81  356.99   1
   1  11   313328.78  362.84   1
   1  11   313255.66  361.34   1
   1  11   4  115.03    4.47   1
   1  11   4  124.45    6.90   1
   1  11   4  129.68    5.04   1
   1  11   5  986.38   27.19   1
   1  11   5 1015.02   27.40   1
   1  11   5 1001.56   26.98   1
   1  11   6 1936.06   50.10   1
   1  11   6 1904.75   49.81   1
   1  11   6 1893.44   48.54   1
   1  11   7   62.53    4.15   1
   1  11   7   60.42    3.86   1
   1  11   8  686.97   19.05   1
   1  11   8  687.07   18.41   1
   1  11   8  675.48   17.98   1
   1  11   9 1048.74   26.82   1
   1  11   9 1032.62   25.93   1
   1  11   9 1040.49   29.43   1
   1  11   9 1049.10   28.58   1
   1  11  10  181.15    7.45   1
   1  11  10  180.03    6.31   1
   1  11  11   -2.27    2.60   1
   1  11  11   -7.14    2.87   1
   1  11  11    4.03    5.70   1
   1  11  11   -3.73    6.38   1
   1  11  12  260.21    7.70   1
   1  11  12  263.96   12.00   1
   1  11  13    5.47    2.69   1
   1  11  13   -0.98    4.64   1
   1  11  13    0.22    6.22   1
   1  11  14   71.80    6.92   1
   1  11  14   68.68    4.23   1
   1  11  14   57.91    5.93   1
   1  12   0 7685.69  214.87   1
   1  12   0 7531.76  201.86   1
   1  12   0 7686.57  201.00   1
   1  12   0 7539.80  212.61   1
   1  12   1   -8.73    3.02   1
   1  12   1   -2.92    3.50   1
   1  12   1  -17.49    6.93   1
   1  12   218313.65  497.93   1
   1  12   218249.73  487.73   1
   1  12   217608.38  472.62   1
   1  12   218281.33  505.13   1
   1  12   3 1121.50   30.97   1
   1  12   3 1184.05   33.40   1
   1  12   3 1233.60   35.67   1
   1  12   3 1163.61   33.43   1
   1  12   4 1480.07   41.35   1
   1  12   4 1512.39   40.70   1
   1  12   4 1587.57   46.00   1
   1  12   4 1419.47   39.15   1
   1  12   5  400.99   12.13   1
   1  12   5  392.34   11.88   1
   1  12   5  408.67   12.11   1
   1  12   5  374.27   17.51   1
   1  12   6  729.52   20.33   1
   1  12   6  769.64   21.05   1
   1  12   7  362.83   10.54   1
   1  12   7  360.80   10.92   1
   1  12   8  601.85   16.35   1
   1  12   8  580.13   16.70   1
   1  12   8  571.08   15.85   1
   1  12   9   52.14    3.82   1
   1  12   9   53.77    3.83   1
   1  12   9   45.93    6.80   1
   1  12  10  255.93    7.74   1
   1  12  10  253.53    8.06   1
   1  12  11   41.69    5.59   1
   1  12  11   45.59    3.55   1
   1  12  11   37.53    5.57   1
   1  12  12   -1.77    4.60   1
   1  12  12    2.18    2.56   1
   1  12  12    4.86    3.92   1
   1  12  13   36.48    3.66   1
   1  12  13   39.81    7.87   1
   1  12  14    4.70    3.44   1
   1  12  14    1.18    1.57   1
   1  12  14    6.15    5.65   1
   1  12  14   -1.32    8.41   1
   1  13   0 1690.49   48.28   1
   1  13   0 1586.40   43.78   1
   1  13   0 1616.15   48.08   1
   1  13   1  836.93   24.31   1
   1  13   1  914.94   26.02   1
   1  13   1  879.12   24.64   1
   1  13   1  884.61   27.17   1
   1  13   2 1461.47   40.41   1
   1  13   2 1450.12   42.21   1
   1  13   2 1514.05   42.31   1
   1  13   2 1558.58   43.60   1
   1  13   3 2289.88   61.97   1
   1  13   3 2276.83   63.62   1
   1  13   3 2325.44   64.28   1
   1  13   3 2237.92   62.22   1
   1  13   4   -5.48    2.51   1
   1  13   4   -6.37    6.28   1
   1  13   4  -12.07    3.94   1
   1  13   5  849.85   27.50   1
   1  13   5  866.24   23.76   1
   1  13   5  858.00   24.60   1
   1  13   5  897.13   25.04   1
   1  13   6  623.82   22.61   1
   1  13   6  686.40   19.56   1
   1  13   6  631.35   17.65   1
   1  13   7  210.99    7.01   1
   1  13   7  206.01    7.38   1
   1  13   8  227.56    7.34   1
   1  13   8  218.99    8.26   1
   1  13   9  622.70   18.32   1
   1  13   9  660.39   24.18   1
   1  13  10  544.64   16.99   1
   1  13  10  537.57   14.72   1
   1  13  11   71.97    4.14   1
   1  13  11   74.44    7.77   1
   1  13  12   38.89    2.77   1
   1  13  12   28.81    5.24   1
   1  13  12   45.95    7.34   1
   1  13  12   44.01    4.82   1
   1  13  13    2.17    1.88   1
   1  13  13    1.45    6.05   1
   1  13  13    2.30    3.43   1
   1  13  13    9.79    5.27   1
   1  13  14    0.68    4.40   1
   1  13  14    5.97    3.36   1
   1  13  14    4.42    2.65   1
   1  13  14    8.20    6.29   1
   1  14   0  907.62   25.92   1
   1  14   0  954.45   26.54   1
   1  14   0  973.78   28.57   1
   1  14   0 1021.85   31.98   1
   1  14   1 2309.80   64.58   1
   1  14   1 2498.72   67.17   1
   1  14   1 2249.51   65.37   1
   1  14   1 2517.30   68.49   1
   1  14   2 1589.44   44.18   1
   1  14   2 1689.90   47.02   1
   1  14   2 1605.11   44.26   1
   1  14   2 1619.85   46.98   1
   1  14   3 2286.46   61.85   1
   1  14   3 2295.19   64.15   1
   1  14   3 2443.09   67.36   1
   1  14   3 2454.15   68.21   1
   1  14   4 3114.54   82.40   1
   1  14   4 3022.29   85.66   1
   1  14   4 2999.87   83.02   1
   1  14   4 3063.90   82.47   1
   1  14   5  154.59    6.11   1
   1  14   5  150.85    7.73   1
   1  14   6  726.74   20.01   1
   1  14   6  720.46   25.31   1
   1  14   6  688.46   19.95   1
   1  14   6  698.53   19.54   1
   1  14   7  713.41   20.39   1
   1  14   7  710.72   19.43   1
   1  14   8   41.29    4.31   1
   1  14   8   44.43    4.43   1
   1  14   8   44.44    5.40   1
   1  14   9 3027.50   75.37   1
   1  14   9 2953.67   75.73   1
   1  14  10   95.51    4.85   1
   1  14  10   85.42    8.17   1
   1  14  11   22.76    2.61   1
   1  14  11    8.79    5.02   1
   1  14  11   15.81    3.52   1
   1  14  11   20.97    7.55   1
   1  14  12   55.64    7.35   1
   1  14  12   50.77    3.67   1
   1  14  12   46.04    7.26   1
   1  14  13    3.85    3.23   1
   1  14  13    4.99    6.19   1
   1  15   0   27.49    3.74   1
   1  15   0   28.24    6.06   1
   1  15   0   40.27    4.54   1
   1  15   1 4036.39  111.47   1
   1  15   1 4092.11  110.03   1
   1  15   1 4132.14  117.84   1
   1  15   1 4242.68  113.04   1
   1  15   2 1968.59   54.28   1
   1  15   2 2078.70   57.36   1
   1  15   2 1995.65   57.52   1
   1  15   2 2116.68   57.95   1
   1  15   3    1.79    5.35   1
   1  15   3   10.42    2.92   1
   1  15   3    2.90    4.82   1
   1  15   3    2.73    4.18   1
   1  15   4  545.01   15.83   1
   1  15   4  526.79   17.80   1
   1  15   4  553.90   16.75   1
   1  15   4  548.33   17.50   1
   1  15   5 2003.89   52.95   1
   1  15   5 2106.97   58.93   1
   1  15   5 1936.91   51.89   1
   1  15   6  320.56   10.01   1
   1  15   6  342.35   19.00   1
   1  15   7 2181.05   59.03   1
   1  15   7 2052.63   52.32   1
   1  15   8 1139.96   31.60   1
   1  15   8 1198.49   31.29   1
   1  15   9   65.79    3.87   1
   1  15   9   57.07    5.10   1
   1  15   9   62.08    4.57   1
   1  15  10  183.15    6.39   1
   1  15  10  184.43    9.64   1
   1  15  11   40.76    3.00   1
   1  15  11   51.57    6.76   1
   1  15  11   30.29    5.56   1
   1  15  11   48.38    4.21   1
   1  15  12   69.95    7.54   1
   1  15  12   74.44    4.22   1
   1  15  12   68.92    7.76   1
   1  15  12   61.29    5.71   1
   1  15  13   43.66    3.57   1
   1  15  13   43.16    8.02   1
   1  16   0  296.70   10.01   1
   1  16   0  291.31   10.48   1
   1  16   0  283.95   12.36   1
   1  16   1 2247.58   61.61   1
   1  16   1 2227.09   60.22   1
   1  16   1 2298.35   67.09   1
   1  16   2  204.72    9.14   1
   1  16   2  217.26    7.84   1
   1  16   2  231.44   10.31   1
   1  16   3 1558.09   42.64   1
   1  16   3 1514.84   42.36   1
   1  16   3 1530.87   44.04   1
   1  16   3 1576.77   45.51   1
   1  16   4  532.64   18.22   1
   1  16   4  589.08   17.81   1
   1  16   4  558.62   17.55   1
   1  16   4  561.48   16.60   1
   1  16   5 2931.22   76.84   1
   1  16   5 2771.69   81.27   1
   1  16   5 2891.77   80.69   1
   1  16   5 2922.43   77.36   1
   1  16   6  103.38   12.32   1
   1  16   6  111.24    5.88   1
   1  16   7  276.96    9.64   1
   1  16   7  295.11   10.32   1
   1  16   8  230.34    8.91   1
   1  16   8  223.48    8.17   1
   1  16   9  752.31   20.37   1
   1  16   9  784.22   21.30   1
   1  16   9  834.84   24.74   1
   1  16  10   34.75    3.11   1
   1  16  10   29.64    5.54   1
   1  16  10   23.94    4.02   1
   1  16  11   -7.09    8.22   1
   1  16  11  -13.72    7.59   1
   1  16  12   20.35    5.36   1
   1  16  12    6.29    6.29   1
   1  16  12   12.30    3.84   1
   1  16  13   11.73    6.75   1
   1  16  13   17.83    7.20   1
   1  16  13    8.94    5.42   1
   1  16  13    4.88    3.04   1
   1  17   0  548.84   16.88   1
   1  17   1    5.78    3.51   1
   1  17   1   -1.86    5.11   1
   1  17   1   13.38    3.81   1
   1  17   1    6.50    6.69   1
   1  17   2   35.36    3.59   1
   1  17   2   37.69    5.76   1
   1  17   2   32.83    6.33   1
   1  17   2   35.95    4.94   1
   1  17   3  892.73   25.23   1
   1  17   3  932.71   28.38   1
   1  17   3  946.42   27.19   1
   1  17   3  863.93   27.26   1
   1  17   4   28.85    3.67   1
   1  17   4   29.83    5.63   1
   1  17   4   32.56    8.49   1
   1  17   5  158.55    6.27   1
   1  17   5  153.23    9.34   1
   1  17   6  533.11   22.71   1
   1  17   6  501.21   15.62   1
   1  17   7   43.89    3.75   1
   1  17   7   59.37    5.56   1
   1  17   8   10.71    5.24   1
   1  17   8   12.46    3.95   1
   1  17   9  426.16   12.50   1
   1  17   9  456.57   15.22   1
   1  17  10    4.31    2.30   1
   1  17  10    7.15    6.00   1
   1  17  10   13.16    5.70   1
   1  17  10   11.17    5.16   1
   1  17  11  149.94   11.47   1
   1  17  11  127.73    9.99   1
   1  17  12   35.80    6.87   1
   1  17  12   34.94    7.33   1
   1  17  12   38.28    3.56   1
   1  18   0 4271.84  119.00   1
   1  18   0 4433.85  120.81   1
   1  18   0 4307.02  114.52   1
   1  18   0 4250.57  123.57   1
   1  18   1  139.28    7.27   1
   1  18   1  137.70    9.72   1
   1  18   2  512.68   17.24   1
   1  18   2  493.85   15.17   1
   1  18   2  521.70   18.40   1
   1  18   3  269.64    9.27   1
   1  18   3  281.96   12.09   1
   1  18   3  250.86    9.05   1
   1  18   3  257.47   11.60   1
   1  18   4 1950.74   52.42   1
   1  18   4 2007.99   59.41   1
   1  18   4 2040.56   57.35   1
   1  18   4 1998.45   56.20   1
   1  18   5   61.93    4.19   1
   1  18   5   72.03    7.73   1
   1  18   5   67.03    4.40   1
   1  18   6  239.50    8.94   1
   1  18   6  229.32   10.71   1
   1  18   7 1862.92   52.98   1
   1  18   7 1821.08   47.89   1
   1  18   8  242.19    9.94   1
   1  18   8  235.21    8.57   1
   1  18   9    8.82    2.59   1
   1  18   9   10.65    5.65   1
   1  18   9   -0.32    6.40   1
   1  18  10  153.85    5.91   1
   1  18  10  156.00    8.63   1
   1  18  10  157.18    9.83   1
   1  18  11   92.39    8.47   1
   1  18  11   80.26    7.45   1
   1  18  12   34.68    7.23   1
   1  18  12   21.20    6.02   1
   1  18  12   38.03   10.43   1
   1  19   0  413.36   14.50   1
   1  19   0  416.67   13.32   1
   1  19   0  456.21   17.91   1
   1  19   1 1914.67   53.52   1
   1  19   1 2035.10   57.15   1
   1  19   1 2030.15   55.47   1
   1  19   2   51.02    4.15   1
   1  19   2   67.90    7.18   1
   1  19   2   50.91    4.38   1
   1  19   2   50.84    7.54   1
   1  19   3  336.84   11.02   1
   1  19   3  348.82   11.74   1
   1  19   3  366.71   16.28   1
   1  19   4  273.87   12.68   1
   1  19   4  250.20   11.29   1
   1  19   5   16.00    6.91   1
   1  19   5   35.95    6.12   1
   1  19   6  962.03   28.79   1
   1  19   6  950.55   27.55   1
   1  19   6 1001.45   27.76   1
   1  19   7 1151.73   31.17   1
   1  19   7 1094.01   32.47   1
   1  19   8  983.97   29.65   1
   1  19   8  957.41   26.91   1
   1  19   9  340.80   10.67   1
   1  19   9  346.42   13.05   1
   1  19   9  348.97   13.95   1
   1  19  10   74.36    4.24   1
   1  19  10   49.12    8.49   1
   1  19  11  101.44    9.38   1
   1  19  11  108.91   11.09   1
   1  20   0  737.06   22.37   1
   1  20   0  731.96   23.18   1
   1  20   0  752.79   22.08   1
   1  20   0  763.48   26.85   1
   1  20   1 1451.23   41.15   1
   1  20   1 1453.60   42.38   1
   1  20   1 1457.26   40.59   1
   1  20   1 1510.25   46.99   1
   1  20   2   76.73    5.00   1
   1  20   2   76.49   10.09   1
   1  20   3  258.07   12.47   1
   1  20   3  244.35    9.15   1
   1  20   3  250.41   12.33   1
   1  20   3  257.81    9.64   1
   1  20   4   34.36    3.86   1
   1  20   4   20.40    7.23   1
   1  20   4   25.58    3.90   1
   1  20   4   36.50    6.99   1
   1  20   5  -13.70    9.95   1
   1  20   5   -7.54    6.58   1
   1  20   6   47.92    4.91   1
   1  20   6   47.02   20.58   1
   1  20   7   82.93    4.79   1
   1  20   7   83.24    7.59   1
   1  20   8  199.15    8.92   1
   1  20   8  207.59    9.98   1
   1  20   9  236.46    8.16   1
   1  20   9  238.46   10.33   1
   1  20   9  216.20   11.53   1
   1  20  10    2.24    2.65   1
   1  20  10    3.72    5.38   1
   1  20  10   -0.01    5.92   1
   1  20  11  261.53   13.23   1
   1  20  11  293.83   18.35   1
   1  21   0   -2.88    3.90   1
   1  21   0    5.21    8.55   1
   1  21   0  -17.91   11.26   1
   1  21   1  218.17   11.23   1
   1  21   1  212.41    8.40   1
   1  21   1  237.92   13.30   1
   1  21   2 1298.88   36.61   1
   1  21   2 1413.77   41.79   1
   1  21   2 1328.80   37.43   1
   1  21   2 1362.47   42.50   1
   1  21   3  490.13   15.11   1
   1  21   3  488.30   18.38   1
   1  21   4   43.14   11.04   1
   1  21   4   44.74    5.58   1
   1  21   4   62.43   11.01   1
   1  21   5 1100.28   30.53   1
   1  21   5 1115.18   33.00   1
   1  21   6  372.78   11.82   1
   1  21   6  378.20   14.56   1
   1  21   6  355.36   12.76   1
   1  21   7  293.50   11.07   1
   1  21   7  302.47   13.01   1
   1  21   7  329.70   11.14   1
   1  21   8  741.83   20.97   1
   1  21   8  768.47   24.57   1
   1  21   8  784.93   24.94   1
   1  21   9   71.79    4.46   1
   1  21   9   60.42    6.42   1
   1  21   9   59.02    7.39   1
   1  21  10   32.22    3.49   1
   1  21  10   26.77    8.32   1
   1  21  11   32.44   11.70   1
   1  22   0   77.08    8.19   1
   1  22   0   69.91    6.19   1
   1  22   1 1048.86   32.77   1
   1  22   1  992.94   28.65   1
   1  22   1 1066.83   36.06   1
   1  22   2   85.09    5.22   1
   1  22   2   96.03    9.76   1
   1  22   2   89.46   11.31   1
   1  22   3   52.18    8.37   1
   1  22   3   51.94   11.39   1
   1  22   4  729.74   26.58   1
   1  22   4  661.86   20.51   1
   1  22   4  713.57   24.49   1
   1  22   5   92.03    8.95   1
   1  22   5  120.13   21.15   1
   1  22   6   10.91    3.13   1
   1  22   6   20.30   23.13   1
   1  22   6   -3.01    9.79   1
   1  22   7   45.76    8.59   1
   1  22   7   23.88    4.87   1
   1  22   8   41.44    3.67   1
   1  22   8   37.35    5.20   1
   1  22   9   20.50    3.08   1
   1  22   9    4.62    7.49   1
   1  22   9   32.29    7.64   1
   1  22  10    2.11    2.77   1
   1  22  10   -1.34    7.39   1
   1  22  10  -10.63    9.00   1
   1  23   0   19.30    7.23   1
   1  23   0   26.63    9.94   1
   1  23   1  218.41    8.78   1
   1  23   1  245.96   12.86   1
   1  23   1  192.84   13.22   1
   1  23   2   60.73    8.66   1
   1  23   2   58.37    5.01   1
   1  23   2   66.21   10.03   1
   1  23   2   67.04    5.80   1
   1  23   3  308.35   10.79   1
   1  23   3  303.78   17.00   1
   1  23   4   57.18    9.93   1
   1  23   4   91.94    9.45   1
   1  23   5   11.33   17.82   1
   1  23   5   17.28    7.72   1
   1  23   5    5.65    4.60   1
   1  23   6   21.97    3.44   1
   1  23   6   37.40   18.01   1
   1  23   6    6.93    7.45   1
   1  23   7   -1.09    3.37   1
   1  23   7    0.51   11.73   1
   1  23   8   26.20    3.77   1
   1  23   8   36.94    8.92   1
   1  23   9   40.70    9.17   1
   1  23   9   36.01    4.89   1
   1  23   9   17.25    8.31   1
   1  24   0  136.38   10.27   1
   1  24   0  164.06   13.27   1
   1  24   1   81.74    5.47   1
   1  24   1   78.28    9.70   1
   1  24   1  102.55   11.85   1
   1  24   2   62.53    4.80   1
   1  24   2   52.75    9.31   1
   1  24   2   64.62   10.38   1
   1  24   2   42.19    6.21   1
   1  24   3  149.01    6.97   1
   1  24   3  129.54   11.46   1
   1  24   3  150.08    7.98   1
   1  24   4   57.06   18.33   1
   1  24   4   46.12   12.62   1
   1  24   5  154.01    7.33   1
   1  24   5  164.91   11.73   1
   1  24   6   90.89   18.61   1
   1  24   6   71.12    5.05   1
   1  24   7   39.22    3.96   1
   1  24   7   42.51    8.98   1
   1  24   7   40.24    6.63   1
   1  24   8    4.56    5.55   1
   1  24   8   -4.41    8.53   1
   1  24   8   -1.26    4.75   1
   1  24   9   62.17   10.20   1
   1  25   0  -16.90   11.14   1
   1  25   0  -18.76   11.81   1
   1  25   1  551.47   21.46   1
   1  25   1  577.83   24.98   1
   1  25   2   65.39   10.03   1
   1  25   2   64.79    5.38   1
   1  25   2   60.02    5.99   1
   1  25   2   76.12   15.17   1
   1  25   3  220.15   14.50   1
   1  25   3  212.27    9.18   1
   1  25   3  253.96   17.81   1
   1  25   4   12.19   12.59   1
   1  25   4    8.84    3.79   1
   1  25   4    5.43    9.16   1
   1  25   4   17.15    5.29   1
   1  25   5  211.80   13.62   1
   1  25   5  194.75   30.99   1
   1  25   6  110.49   22.50   1
   1  25   6  236.66   16.42   1
   1  25   7   52.81    5.77   1
   1  25   7   52.78   10.01   1
   1  25   8   11.39    6.34   1
   1  25   8    6.42    5.02   1
   1  25   8   24.03   13.90   1
   1  26   0   14.37    8.63   1
   1  26   0    8.61   12.67   1
   1  26   0   17.44    5.10   1
   1  26   1   16.07    4.08   1
   1  26   1   23.64    9.66   1
   1  26   1   22.22    4.53   1
   1  26   1    7.85   10.91   1
   1  26   2   63.39    5.34   1
   1  26   2   84.77   11.19   1
   1  26   2   63.64    5.07   1
   1  26   2   38.60   11.75   1
   1  26   3    4.85    3.18   1
   1  26   3   -4.88   10.15   1
   1  26   3    9.96   10.36   1
   1  26   3    2.61    5.53   1
   1  26   4  154.92   16.59   1
   1  26   4   96.84   11.99   1
   1  26   5   -3.65   21.44   1
   1  26   5   -8.34    9.79   1
   1  26   5    4.28    5.64   1
   1  26   5    4.51    5.26   1
   1  26   6   40.76   10.26   1
   1  26   6  225.46   34.45   1
   1  26   7    0.63    5.76   1
   1  26   7   -5.86    9.99   1
   1  26   7    9.84    5.50   1
   1  27   0    8.45    3.56   1
   1  27   0   -4.62    9.24   1
   1  27   0   -0.32    3.69   1
   1  27   0   14.42   13.93   1
   1  27   1   15.88   10.46   1
   1  27   1   13.47   12.52   1
   1  27   2   32.73   15.13   1
   1  27   2   76.91   17.48   1
   1  27   3    7.65   16.21   1
   1  27   3   29.63   16.62   1
   1  27   4   -2.37   16.13   1
   1  27   4  -36.27   16.24   1
   1  27   5  -12.37   22.96   1
   1  27   5   -7.51    4.22   1
   1  27   5  -14.14   10.91   1
   1  27   6   21.20    4.83   1
   1  27   6   42.92   26.92   1
   1  27   6   20.87    5.07   1
   1  27   6   40.15   11.79   1
   1  28   0  -13.14   10.71   1
   1  28   0    0.51    4.09   1
   1  28   0   23.53   14.24   1
   1  28   0   -8.76    5.57   1
   1  28   1    7.51    4.20   1
   1  28   1    7.34   11.66   1
   1  28   1    3.83    4.53   1
   1  28   1    6.36   13.79   1
   1  28   2    9.19    4.65   1
   1  28   2   24.58   11.15   1
   1  28   2   13.83   13.32   1
   1  28   3    3.73    4.58   1
   1  28   3   -3.45   17.74   1
   1  28   3    2.37    4.55   1
   1  28   3   -4.96   12.80   1
   1  28   4   40.86   18.82   1
   1  28   4   25.06   13.26   1
   1  28   4   30.84    6.63   1
   1  28   4   28.19    6.55   1
   1  29   0   -3.59    4.16   1
   1  29   0   -1.28    4.70   1
   1  29   0   -7.22   15.65   1
   1  29   0   20.64   17.11   1
   1  29   1   20.11    4.83   1
   1  29   1   11.56   12.51   1
   1  29   1   18.78   17.54   1
   1  29   2    8.53    4.73   1
   1  29   2    5.65   13.36   1
   1  29   2   -2.83   15.30   1
   1  29   2    9.40    7.04   1
   2   0   097065.74 2377.17   1
   2   0   1    1.39    2.42   1
   2   0   1    3.16    2.71   1
   2   0   213134.52  318.99   1
   2   0   3    5.57    0.63   1
   2   1   042018.09 1064.61   1
   2   1   045018.90 1100.23   1
   2   1   1 1416.14   35.26   1
   2   1   1 1387.59   33.42   1
   2   1   1 1392.78   34.43   1
   2   1   2   15.50    1.33   1
   2   1   2   10.56    3.42   1
   2   1   2   14.70    2.48   1
   2   1   3  120.11    3.53   1
   2   1   3   70.38    2.49   1
   2   1   4 2121.03   48.68   1
   2   2   065598.87 1583.42   1
   2   2   065150.45 1533.61   1
   2   2   168317.16 1636.58   1
   2   2   167304.12 1657.27   1
   2   2   2 5880.14  149.76   1
   2   2   2 6097.41  144.14   1
   2   2   3 8151.52  190.08   1
   2   2   3 8109.13  211.90   1
   2   2   3 8644.23  232.64   1
   2   2   4  143.96    3.87   1
   2   2   5 6864.11  155.73   1
   2   2   5 6760.83  169.56   1
   2   2   6   24.08    1.48   1
   2   2   6   28.64    1.76   1
   2   2   7 1238.37   28.90   1
   2   2   7 1140.13   29.17   1
   2   2   8  483.22   11.42   1
   2   2   8  504.12   13.29   1
   2   2   9 1372.43   32.54   1
   2   2   9 1396.58   35.78   1
   2   3   039059.68  911.31   1
   2   3   1 8681.06  204.04   1
   2   3   1 8940.42  212.04   1
   2   3   213229.22  329.92   1
   2   3   212054.71  307.62   1
   2   3   3   76.14    2.34   1
   2   3   3   85.47    3.00   1
   2   3   4  472.20   12.31   1
   2   3   4  447.94   12.68   1
   2   3   5  211.17    5.65   1
   2   3   5  214.91    6.57   1
   2   3   6  295.63    7.59   1
   2   3   6  321.06    8.94   1
   2   3   7   -0.89    1.95   1
   2   3   7   -0.29    1.56   1
   2   3   8 2158.50   50.13   1
   2   3   8 2053.69   53.02   1
   2   3   9  627.49   16.60   1
   2   3  10 1420.09   33.19   1
   2   3  10 1390.47   35.88   1
   2   3  11    1.12    1.91   1
   2   3  11    1.26    1.74   1
   2   3  12 2436.28   61.65   1
   2   4   0 2106.96   50.54   1
   2   4   0 2147.46   53.55   1
   2   4   0 2161.64   56.26   1
   2   4   148522.38 1226.34   1
   2   4   148269.55 1158.75   1
   2   4   2 6474.56  166.45   1
   2   4   2 6293.56  149.31   1
   2   4   2 6846.56  173.18   1
   2   4   3 1522.30   41.41   1
   2   4   3 1450.54   34.18   1
   2   4   3 1461.88   39.14   1
   2   4   4 3054.66   69.85   1
   2   4   4 2885.15   73.47   1
   2   4   4 3118.17   81.15   1
   2   4   5 1381.48   36.30   1
   2   4   5 1349.00   33.36   1
   2   4   6  182.91    5.34   1
   2   4   6  160.64    5.26   1
   2   4   7 1961.66   45.68   1
   2   4   7 1946.54   50.84   1
   2   4   8  371.67    9.70   1
   2   4   8  416.91   11.53   1
   2   4   9 2927.42   69.40   1
   2   4   9 2708.66   69.64   1
   2   4  10  591.28   15.46   1
   2   4  10  521.65   14.18   1
   2   4  11  127.64    4.70   1
   2   4  11  104.31    3.79   1
   2   4  12   48.09    3.21   1
   2   4  12   48.77    2.91   1
   2   4  13    8.04    2.14   1
   2   5   0    2.61    2.51   1
   2   5   0    2.44    1.74   1
   2   5   1 4845.74  121.85   1
   2   5   1 4412.28  113.30   1
   2   5   1 4561.08  112.48   1
   2   5   2 4776.87  115.93   1
   2   5   2 4771.74  123.27   1
   2   5   2 4823.20  122.63   1
   2   5   2 4476.05  116.61   1
   2   5   3 5849.56  155.69   1
   2   5   3 6172.42  166.31   1
   2   5   3 6095.27  145.62   1
   2   5   4  153.21    4.15   1
   2   5   4  142.00    4.84   1
   2   5   4  147.90    4.77   1
   2   5   4  154.70    6.39   1
   2   5   5 1713.20   42.68   1
   2   5   5 1662.63   39.22   1
   2   5   5 1690.16   44.92   1
   2   5   6  926.43   23.03   1
   2   5   6  915.27   21.67   1
   2   5   6  891.12   20.85   1
   2   5   6  950.62   25.71   1
   2   5   7  603.94   14.41   1
   2   5   7  638.09   16.11   1
   2   5   7  603.02   16.60   1
   2   5   8    9.07    2.89   1
   2   5   8    2.79    2.39   1
   2   5   9 1354.22   35.31   1
   2   5   9 1320.92   31.96   1
   2   5  10 2397.95   59.29   1
   2   5  10 2171.70   56.04   1
   2   5  11   23.61    3.29   1
   2   5  11   19.13    2.42   1
   2   5  12  309.00    9.43   1
   2   5  12  285.62    8.56   1
   2   5  13  374.19   12.67   1
   2   5  13  285.75    8.62   1
   2   5  14   -2.23    2.39   1
   2   6   0  256.40    8.88   1
   2   6   0  300.13    9.22   1
   2   6   1 2778.56   70.15   1
   2   6   1 2904.23   74.41   1
   2   6   1 2864.70   74.41   1
   2   6   215388.29  378.97   1
   2   6   215004.67  380.76   1
   2   6   215313.56  395.24   1
   2   6   3   14.06    1.90   1
   2   6   3   17.16    2.54   1
   2   6   4   79.04    2.71   1
   2   6   4   87.63    3.60   1
   2   6   5   53.61    2.35   1
   2   6   5   56.13    2.05   1
   2   6   5   55.81    3.92   1
   2   6   6  265.82    8.20   1
   2   6   6  277.91    7.18   1
   2   6   7  422.72   12.07   1
   2   6   7  441.83   11.16   1
   2   6   7  423.02   11.44   1
   2   6   8  156.57    4.23   1
   2   6   8  154.67    5.82   1
   2   6   8  159.66    5.66   1
   2   6   9   57.14    3.27   1
   2   6   9   58.13    2.89   1
   2   6   9   55.77    1.77   1
   2   6   9   54.71    2.17   1
   2   6  10 1026.62   26.60   1
   2   6  10  980.74   25.96   1
   2   6  11   85.96    5.18   1
   2   6  11   71.09    3.68   1
   2   6  12  431.63   13.08   1
   2   6  12  350.81   10.45   1
   2   6  13    7.85    2.93   1
   2   6  13    6.33    2.80   1
   2   6  14    8.55    3.35   1
   2   6  14   10.02    2.64   1
   2   7   012489.71  320.45   1
   2   7   013028.51  328.67   1
   2   7   012806.83  325.74   1
   2   7   1 1193.80   31.10   1
   2   7   1 1119.57   29.34   1
   2   7   1 1156.72   30.98   1
   2   7   2  864.79   22.38   1
   2   7   2  868.01   23.47   1
   2   7   2  858.58   22.52   1
   2   7   2  808.78   23.51   1
   2   7   3 6252.32  165.83   1
   2   7   3 6365.36  158.34   1
   2   7   3 6320.30  167.91   1
   2   7   4 1297.41   32.59   1
   2   7   4 1243.52   34.27   1
   2   7   4 1264.07   34.96   1
   2   7   4 1314.82   36.19   1
   2   7   5 3697.38   98.46   1
   2   7   5 3914.93   97.28   1
   2   7   5 3625.65   94.29   1
   2   7   5 3785.81   97.38   1
   2   7   6  345.67    9.13   1
   2   7   6  351.35   10.86   1
   2   7   7  241.54    7.67   1
   2   7   7  258.92    6.97   1
   2   7   7  255.86    7.28   1
   2   7   8 3179.09   82.05   1
   2   7   8 3292.00   82.51   1
   2   7   9    4.01    1.10   1
   2   7   9   -0.43    1.65   1
   2   7  10   67.36    3.31   1
   2   7  10   72.02    2.28   1
   2   7  11  108.43    5.55   1
   2   7  11  108.25    4.72   1
   2   7  12 1054.48   30.48   1
   2   7  12  791.03   21.89   1
   2   7  13   -5.28    3.37   1
   2   7  13    4.08    3.28   1
   2   7  14    7.59    3.89   1
   2   7  14    3.45    2.98   1
   2   8   0  636.94   17.19   1
   2   8   0  616.66   17.57   1
   2   8   0  608.99   17.18   1
   2   8   1  868.09   23.16   1
   2   8   1  889.51   23.63   1
   2   8   1  869.21   23.71   1
   2   8   2  690.81   18.37   1
   2   8   2  661.84   17.66   1
   2   8   2  641.78   17.75   1
   2   8   2  695.82   20.77   1
   2   8   3 9829.29  248.05   1
   2   8   3 9968.50  267.10   1
   2   8   4  494.40   14.27   1
   2   8   4  529.14   14.07   1
   2   8   4  480.34   14.19   1
   2   8   4  502.44   15.43   1
   2   8   5 3811.74  100.00   1
   2   8   5 3794.03  101.44   1
   2   8   6 3000.49   74.98   1
   2   8   6 3047.78   77.19   1
   2   8   6 3097.76   81.99   1
   2   8   7   39.58    3.36   1
   2   8   7   41.20    3.05   1
   2   8   8   20.77    2.68   1
   2   8   8   26.43    1.70   1
   2   8   8   26.92    2.85   1
   2   8   8   20.88    3.85   1
   2   8   9 1550.68   39.60   1
   2   8   9 1510.54   39.59   1
   2   8  10   80.22    4.63   1
   2   8  10   84.92    3.76   1
   2   8  11  373.77   10.09   1
   2   8  11  377.92   12.27   1
   2   8  12   25.00    4.11   1
   2   8  12    4.67    3.31   1
   2   8  13   -2.74    5.03   1
   2   8  13    3.73    3.77   1
   2   8  14   -2.74    4.08   1
   2   8  14   -4.04    3.48   1
   2   9   0  249.34    7.97   1
   2   9   0  252.49    8.73   1
   2   9   1  404.89   11.36   1
   2   9   1  423.28   12.25   1
   2   9   1  411.73   12.51   1
   2   9   2 3090.91   80.19   1
   2   9   2 2953.67   76.00   1
   2   9   2 3036.05   79.64   1
   2   9   3  131.59    4.82   1
   2   9   3  130.11    4.83   1
   2   9   4   45.51    2.78   1
   2   9   4   47.85    4.05   1
   2   9   4   52.11    2.92   1
   2   9   5    8.32    1.95   1
   2   9   5    9.61    3.38   1
   2   9   5   10.25    2.06   1
   2   9   5   -3.12    5.04   1
   2   9   6  733.78   19.55   1
   2   9   6  760.57   20.05   1
   2   9   6  749.67   21.44   1
   2   9   7 2400.37   61.54   1
   2   9   7 2454.53   60.62   1
   2   9   7 2399.70   63.05   1
   2   9   8  968.66   25.23   1
   2   9   8  990.05   25.62   1
   2   9   8  924.84   25.21   1
   2   9   9  929.99   24.71   1
   2   9   9  887.02   23.12   1
   2   9   9  960.65   24.66   1
   2   9  10  680.70   19.76   1
   2   9  10  622.23   16.38   1
   2   9  10  643.36   17.55   1
   2   9  10  634.04   17.87   1
   2   9  11   -0.60    2.59   1
   2   9  11    2.89    1.28   1
   2   9  11    5.58    2.02   1
   2   9  11   -2.48    4.44   1
   2   9  12  173.57    8.13   1
   2   9  12  146.61    6.49   1
   2   9  13  108.27    7.62   1
   2   9  13   96.96    5.86   1
   2   9  14   18.35    6.48   1
   2   9  14    9.18    4.25   1
   2  10   0 2567.50   67.35   1
   2  10   0 2466.51   64.86   1
   2  10   0 2442.61   65.47   1
   2  10   1    8.23    2.46   1
   2  10   1   10.48    2.26   1
   2  10   1    9.27    3.33   1
   2  10   1    2.98    6.16   1
   2  10   2  504.48   14.18   1
   2  10   2  511.77   14.19   1
   2  10   2  491.73   16.29   1
   2  10   2  512.14   14.90   1
   2  10   3  144.02    4.88   1
   2  10   3  147.88    5.41   1
   2  10   3  139.22    5.14   1
   2  10   4  181.05    7.49   1
   2  10   4  190.47    6.19   1
   2  10   4  168.02    6.93   1
   2  10   4  173.12    6.45   1
   2  10   5   41.23    2.24   1
   2  10   5   45.45    4.31   1
   2  10   5   31.66    4.86   1
   2  10   5   47.02    3.57   1
   2  10   6 1853.18   48.62   1
   2  10   6 1781.17   48.01   1
   2  10   6 1889.45   49.08   1
   2  10   7   53.52    3.00   1
   2  10   7   54.60    2.73   1
   2  10   7   60.92    5.30   1
   2  10   8  777.03   20.58   1
   2  10   8  781.42   20.76   1
   2  10   8  735.06   20.44   1
   2  10   9  843.30   22.74   1
   2  10   9  840.58   22.12   1
   2  10   9  797.42   22.10   1
   2  10  10  175.91    6.58   1
   2  10  10  185.65    5.56   1
   2  10  10  203.78    7.77   1
   2  10  11   24.40    3.73   1
   2  10  11   18.73    2.87   1
   2  10  11   14.48    4.21   1
   2  10  12   18.05    3.83   1
   2  10  12   12.61    3.14   1
   2  10  12   22.45    5.54   1
   2  10  13    5.23    4.07   1
   2  10  13    3.27    4.76   1
   2  10  14  111.81   10.89   1
   2  10  14   49.98    6.16   1
   2  11   0 3094.53   81.23   1
   2  11   0 3148.52   82.37   1
   2  11   0 3085.50   83.21   1
   2  11   0 2958.80   83.85   1
   2  11   1 2514.82   67.54   1
   2  11   1 2619.17   68.30   1
   2  11   1 2709.17   71.18   1
   2  11   2 3056.15   81.19   1
   2  11   2 3063.28   79.00   1
   2  11   2 3073.31   86.27   1
   2  11   2 3187.50   83.94   1
   2  11   3 2318.96   61.49   1
   2  11   3 2258.61   61.09   1
   2  11   3 2300.34   64.59   1
   2  11   4   20.12    3.18   1
   2  11   4   12.72    3.92   1
   2  11   4   26.23    3.79   1
   2  11   5  230.02    7.20   1
   2  11   5  236.48    9.55   1
   2  11   5  258.09    8.59   1
   2  11   5  232.97    9.57   1
   2  11   6  585.58   16.58   1
   2  11   6  555.97   16.63   1
   2  11   6  566.85   15.57   1
   2  11   6  574.59   19.12   1
   2  11   7 1104.46   28.97   1
   2  11   7 1117.15   30.56   1
   2  11   7 1139.71   30.07   1
   2  11   8   30.74    2.80   1
   2  11   8   26.75    3.75   1
   2  11   8   31.69    2.41   1
   2  11   9 1046.84   27.67   1
   2  11   9 1079.90   28.35   1
   2  11   9 1018.00   27.88   1
   2  11  10   45.72    4.23   1
   2  11  10   42.05    4.17   1
   2  11  10   33.78    5.40   1
   2  11  11  389.50   12.58   1
   2  11  11  362.76   13.73   1
   2  11  12   93.32    7.56   1
   2  11  12   77.47    6.71   1
   2  11  13    1.63    1.40   1
   2  11  13    8.00    6.50   1
   2  11  13   -2.22    5.92   1
   2  12   0  113.79    5.19   1
   2  12   0   96.92    5.43   1
   2  12   1 7311.82  195.92   1
   2  12   1 7484.60  192.94   1
   2  12   1 7357.98  190.59   1
   2  12   1 6979.78  194.21   1
   2  12   2 2282.98   59.33   1
   2  12   2 2425.25   69.34   1
   2  12   2 2383.53   64.23   1
   2  12   3  961.36   26.43   1
   2  12   3  953.84   26.41   1
   2  12   3  917.36   27.68   1
   2  12   3  950.88   26.65   1
   2  12   4  153.19    5.37   1
   2  12   4  157.53    6.04   1
   2  12   4  178.29    8.12   1
   2  12   5  455.63   14.94   1
   2  12   5  512.74   15.30   1
   2  12   5  476.67   13.59   1
   2  12   5  490.00   16.10   1
   2  12   6    5.43    2.08   1
   2  12   6    5.23    3.61   1
   2  12   7  113.71    6.34   1
   2  12   7  103.62    5.03   1
   2  12   8  102.38    4.89   1
   2  12   8   97.20    7.28   1
   2  12   9  792.38   21.71   1
   2  12   9  815.01   24.75   1
   2  12  10  125.51    6.39   1
   2  12  10  129.49    7.86   1
   2  12  11   77.44    2.90   1
   2  12  11   73.63    5.91   1
   2  12  11   87.15    6.32   1
   2  12  11   73.90    6.87   1
   2  12  12   23.88    1.88   1
   2  12  12   29.75    3.97   1
   2  12  12   14.93    6.33   1
   2  12  12   22.43    6.68   1
   2  12  13   -1.21    3.72   1
   2  12  13    3.34    6.72   1
   2  13   0 1768.16   49.22   1
   2  13   0 1787.42   47.78   1
   2  13   0 1652.72   44.32   1
   2  13   1    0.28    2.58   1
   2  13   1    3.72    2.99   1
   2  13   1   -0.65    5.51   1
   2  13   2   47.15    3.35   1
   2  13   2   45.80    3.53   1
   2  13   2   51.76    3.75   1
   2  13   2   64.63    6.02   1
   2  13   3 4512.11  120.59   1
   2  13   3 4292.75  119.48   1
   2  13   3 4394.68  117.25   1
   2  13   3 4169.30  109.80   1
   2  13   4  249.89    7.94   1
   2  13   4  233.38    7.92   1
   2  13   4  240.12    9.77   1
   2  13   5  207.41    8.76   1
   2  13   5  180.31    6.56   1
   2  13   5  185.21    6.52   1
   2  13   6  169.30    5.96   1
   2  13   6  143.28   10.77   1
   2  13   6  164.30    6.70   1
   2  13   6  178.60    9.07   1
   2  13   7   22.44    2.80   1
   2  13   7   15.11    6.58   1
   2  13   8  602.13   17.12   1
   2  13   8  601.61   18.05   1
   2  13   8  627.75   17.24   1
   2  13   9  486.97   18.65   1
   2  13   9  450.28   14.96   1
   2  13  10  337.98   11.42   1
   2  13  10  303.45   11.08   1
   2  13  10  317.96    9.22   1
   2  13  10  318.32   12.06   1
   2  13  11   38.04    7.19   1
   2  13  11   38.53    7.23   1
   2  13  12  254.26   11.22   1
   2  13  12  226.53    9.43   1
   2  13  12  220.69   10.58   1
   2  13  13   71.71    6.31   1
   2  13  13   90.29    9.74   1
   2  14   0  530.09   16.02   1
   2  14   0  558.98   16.22   1
   2  14   0  585.29   17.12   1
   2  14   1    3.09    3.09   1
   2  14   1   12.56    5.67   1
   2  14   1    0.97    4.07   1
   2  14   2  208.69    7.63   1
   2  14   2  219.24    7.83   1
   2  14   2  207.23    9.83   1
   2  14   3  777.45   22.11   1
   2  14   3  818.18   25.67   1
   2  14   3  836.77   23.74   1
   2  14   4   15.22    2.70   1
   2  14   4   15.44    4.15   1
   2  14   4    4.73    5.19   1
   2  14   4    9.14    3.89   1
   2  14   5 1477.71   39.71   1
   2  14   5 1561.24   46.02   1
   2  14   5 1553.02   43.82   1
   2  14   5 1596.72   44.77   1
   2  14   6   82.14    8.59   1
   2  14   6   91.15    6.41   1
   2  14   7  465.95   13.26   1
   2  14   7  476.03   15.30   1
   2  14   7  474.64   14.55   1
   2  14   8  155.83    5.58   1
   2  14   8  165.50    9.28   1
   2  14   9   19.70    5.32   1
   2  14   9   19.41    5.22   1
   2  14  10   32.91    4.97   1
   2  14  10   32.96    5.53   1
   2  14  10   29.33    2.47   1
   2  14  10   34.42    5.72   1
   2  14  11  101.49    6.72   1
   2  14  11  105.76    5.91   1
   2  14  12  110.21    7.96   1
   2  14  12  120.81   10.48   1
   2  14  12   94.56    8.72   1
   2  14  13   12.01    2.16   1
   2  14  13   15.15    4.49   1
   2  14  13    4.31    8.46   1
   2  14  13   13.01    7.92   1
   2  15   0 1115.34   30.74   1
   2  15   0 1015.92   29.55   1
   2  15   0 1089.91   30.25   1
   2  15   1   75.75    4.06   1
   2  15   1   75.04    4.62   1
   2  15   1   83.82    7.70   1
   2  15   2    3.73    2.57   1
   2  15   2    0.28    3.78   1
   2  15   2   -1.23    3.68   1
   2  15   2   13.17    5.58   1
   2  15   3   -7.15    4.12   1
   2  15   3    3.91    3.07   1
   2  15   4  348.35   10.70   1
   2  15   4  316.78   11.47   1
   2  15   4  346.46   11.04   1
   2  15   5   34.66    3.18   1
   2  15   5   23.56    5.50   1
   2  15   5   47.73    6.33   1
   2  15   5   38.41    4.33   1
   2  15   6  142.64    5.39   1
   2  15   6  155.79    6.38   1
   2  15   6  156.71    8.10   1
   2  15   6  156.55   14.66   1
   2  15   7    6.98    2.69   1
   2  15   7    8.77    3.21   1
   2  15   8  813.51   22.12   1
   2  15   8  796.34   22.78   1
   2  15   8  807.83   23.58   1
   2  15   9  429.17   13.58   1
   2  15   9  440.38   15.57   1
   2  15  10  665.12   20.01   1
   2  15  10  680.73   21.34   1
   2  15  11   24.86    2.08   1
   2  15  11   17.03    5.13   1
   2  15  11   25.95    5.56   1
   2  15  11   20.18    8.13   1
   2  15  12    8.78    4.65   1
   2  15  12   -1.42    5.70   1
   2  15  12    3.82    5.45   1
   2  15  12    2.86    2.23   1
   2  16   0   12.94    3.50   1
   2  16   0   37.76    7.05   1
   2  16   1  260.79    9.08   1
   2  16   1  270.57    9.41   1
   2  16   1  305.63   13.42   1
   2  16   2  397.98   12.51   1
   2  16   2  367.34   11.90   1
   2  16   2  392.31   12.42   1
   2  16   3   23.59    3.50   1
   2  16   3   28.75    6.25   1
   2  16   3   34.23    4.13   1
   2  16   3   36.64    6.70   1
   2  16   4    1.47    5.69   1
   2  16   4   18.17    6.50   1
   2  16   5 2961.64   78.70   1
   2  16   5 2838.29   79.10   1
   2  16   5 3011.30   82.11   1
   2  16   6   33.98   10.78   1
   2  16   6   16.57    3.49   1
   2  16   6    7.43    5.67   1
   2  16   6   13.96    3.81   1
   2  16   7 1372.66   36.75   1
   2  16   7 1517.97   53.08   1
   2  16   7 1336.17   38.23   1
   2  16   7 1438.01   39.86   1
   2  16   8  117.20    6.41   1
   2  16   8  118.24    9.35   1
   2  16   9   59.06    6.33   1
   2  16   9   49.82    5.73   1
   2  16  10  236.25   11.62   1
   2  16  10  211.10    9.06   1
   2  16  10  214.03    9.73   1
   2  16  11  -11.49    5.47   1
   2  16  11   -2.95    5.40   1
   2  16  11   -0.93    5.60   1
   2  16  11    0.82    2.55   1
   2  16  12    4.16    6.13   1
   2  16  12    7.08    2.61   1
   2  16  12    3.39    6.08   1
   2  16  12    9.25    8.39   1
   2  17   0  199.21    7.79   1
   2  17   0  202.95    7.87   1
   2  17   0  196.47   11.22   1
   2  17   1 1934.30   51.79   1
   2  17   1 2106.02   56.68   1
   2  17   1 2030.54   61.86   1
   2  17   1 1937.29   54.66   1
   2  17   2 2664.64   73.48   1
   2  17   2 2670.27   70.20   1
   2  17   2 2745.59   73.37   1
   2  17   3    1.32    2.81   1
   2  17   3   -1.40    5.04   1
   2  17   3   -5.21    4.80   1
   2  17   3  -13.86    9.91   1
   2  17   4  141.61    8.17   1
   2  17   4  134.43    5.92   1
   2  17   5 1017.17   29.58   1
   2  17   5 1100.43   32.80   1
   2  17   5 1107.33   30.72   1
   2  17   6   26.08    3.11   1
   2  17   6   24.65   11.37   1
   2  17   6   16.34    3.65   1
   2  17   6   27.35    6.45   1
   2  17   7  322.32   10.05   1
   2  17   7  308.46   19.21   1
   2  17   7  294.18   13.35   1
   2  17   8  453.37   13.25   1
   2  17   8  440.64   14.13   1
   2  17   8  445.41   15.48   1
   2  17   9   29.25    2.81   1
   2  17   9   32.66    8.84   1
   2  17  10   18.79    5.96   1
   2  17  10   20.21    8.29   1
   2  17  11  209.43   10.73   1
   2  17  11  209.84   10.50   1
   2  17  11  215.93   11.85   1
   2  17  12   23.33    7.28   1
   2  17  12   14.96    6.88   1
   2  17  12   23.16    5.03   1
   2  18   0  257.43    9.36   1
   2  18   0  271.31    9.70   1
   2  18   0  263.89   13.43   1
   2  18   0  258.95   10.14   1
   2  18   1  229.14   12.55   1
   2  18   1  249.23    9.43   1
   2  18   2  403.29   12.97   1
   2  18   2  384.83   16.17   1
   2  18   2  411.97   13.63   1
   2  18   3 2888.94   78.77   1
   2  18   3 2865.61   76.59   1
   2  18   3 2923.33   78.76   1
   2  18   3 3087.09   88.88   1
   2  18   4 2826.28   76.27   1
   2  18   4 3073.18   84.84   1
   2  18   4 2939.15   80.16   1
   2  18   4 3200.90   90.04   1
   2  18   5  808.27   22.95   1
   2  18   5  820.32   24.31   1
   2  18   5  799.30   26.17   1
   2  18   6  957.96   26.64   1
   2  18   6  980.29   29.20   1
   2  18   6  999.71   30.71   1
   2  18   7  240.83   11.20   1
   2  18   7  231.50    8.36   1
   2  18   7  229.24    9.09   1
   2  18   8   58.95    4.33   1
   2  18   8   67.90    4.55   1
   2  18   8   62.45    9.39   1
   2  18   9    4.99    6.24   1
   2  18   9    4.45    3.27   1
   2  18   9    5.51    5.02   1
   2  18  10  258.73   10.51   1
   2  18  10  259.06   11.82   1
   2  18  10  255.26    8.54   1
   2  18  11   10.31    6.11   1
   2  18  11   15.83    9.57   1
   2  18  11   -0.65    9.15   1
   2  19   0  570.85   18.03   1
   2  19   0  625.42   23.78   1
   2  19   0  579.48   18.11   1
   2  19   1   -9.52    8.71   1
   2  19   1   -9.59    7.02   1
   2  19   2  854.61   25.10   1
   2  19   2  854.38   25.08   1
   2  19   2  918.98   26.26   1
   2  19   2  913.31   31.73   1
   2  19   3 1847.05   51.18   1
   2  19   3 1724.40   47.38   1
   2  19   3 1903.18   57.17   1
   2  19   3 1734.26   48.31   1
   2  19   4  339.46   11.14   1
   2  19   4  350.25   14.05   1
   2  19   4  334.21   11.64   1
   2  19   5  164.13    6.41   1
   2  19   5  157.31   10.64   1
   2  19   5  138.71    9.59   1
   2  19   5  164.94    7.42   1
   2  19   6  108.70   13.95   1
   2  19   6   93.74    6.48   1
   2  19   7  412.09   12.62   1
   2  19   7  444.53   21.98   1
   2  19   7  420.62   17.17   1
   2  19   8  170.61    6.48   1
   2  19   8  162.59    7.14   1
   2  19   8  171.01    9.96   1
   2  19   9  167.49    6.27   1
   2  19   9  184.67    8.13   1
   2  19   9  175.60    9.94   1
   2  19  10    1.43    7.06   1
   2  19  10    9.25    9.55   1
   2  19  11   65.68    8.41   1
   2  19  11   79.84   10.42   1
   2  20   0  520.46   16.75   1
   2  20   0  503.16   16.37   1
   2  20   0  502.85   20.95   1
   2  20   1  745.56   22.57   1
   2  20   1  802.53   29.29   1
   2  20   1  744.83   22.32   1
   2  20   2  255.94    9.33   1
   2  20   2  269.95   14.03   1
   2  20   3  159.05    9.05   1
   2  20   3  144.92    7.03   1
   2  20   3  148.29   13.15   1
   2  20   4  275.75   12.50   1
   2  20   4  266.17    9.70   1
   2  20   5  147.27    6.23   1
   2  20   5  163.80    6.99   1
   2  20   5  150.91   10.14   1
   2  20   5  176.27   14.76   1
   2  20   6    4.16   13.77   1
   2  20   6  -10.84   10.28   1
   2  20   7  264.00   12.56   1
   2  20   7  263.82    9.33   1
   2  20   8    0.69    3.71   1
   2  20   8   11.14    9.63   1
   2  20   9   -0.16    3.86   1
   2  20   9   -4.03    6.80   1
   2  20   9    2.20    3.51   1
   2  20  10   65.64    8.76   1
   2  20  10   81.54    5.01   1
   2  21   0   90.99    5.44   1
   2  21   0   87.88    6.74   1
   2  21   0   88.54   10.66   1
   2  21   1  697.01   21.63   1
   2  21   1  707.61   21.14   1
   2  21   1  706.14   28.58   1
   2  21   2  180.79    7.31   1
   2  21   2  194.16    9.90   1
   2  21   2  196.18    7.83   1
   2  21   2  223.23   13.51   1
   2  21   3   73.00    4.79   1
   2  21   3   63.61    9.30   1
   2  21   3   66.78    9.22   1
   2  21   4    4.19    3.18   1
   2  21   4   21.75    7.96   1
   2  21   4    7.93   11.27   1
   2  21   4   11.38    4.76   1
   2  21   5    8.47    3.13   1
   2  21   5   21.84   10.07   1
   2  21   5   14.62    3.40   1
   2  21   5    1.99    7.69   1
   2  21   6   21.84   15.07   1
   2  21   6    0.49    3.71   1
   2  21   6    0.28    7.73   1
   2  21   6    5.04    3.88   1
   2  21   7   21.89    2.97   1
   2  21   7   17.62   14.23   1
   2  21   7   31.06    3.82   1
   2  21   7   26.94   11.38   1
   2  21   8   44.13    4.41   1
   2  21   8   28.88    7.94   1
   2  21   9    3.22    2.39   1
   2  21   9   12.79    7.78   1
   2  21  10    2.64    2.44   1
   2  21  10    6.64    5.67   1
   2  21  10   -2.30    8.05   1
   2  22   0  257.86    9.69   1
   2  22   0  270.98   16.61   1
   2  22   1  424.70   15.39   1
   2  22   1  450.11   14.59   1
   2  22   1  468.54   20.93   1
   2  22   2   21.03    3.58   1
   2  22   2   19.00    3.65   1
   2  22   2   15.79    8.94   1
   2  22   3  172.64   10.68   1
   2  22   3  188.36    7.63   1
   2  22   3  198.72   12.91   1
   2  22   4  187.02    7.62   1
   2  22   4  207.42   12.87   1
   2  22   4  189.69    7.93   1
   2  22   4  203.50   12.88   1
   2  22   5  422.55   20.02   1
   2  22   5  424.01   18.30   1
   2  22   5  387.80   13.09   1
   2  22   5  370.52   13.21   1
   2  22   6  130.86   23.62   1
   2  22   6  134.09   13.90   1
   2  22   7   56.93   16.66   1
   2  22   7   52.84    9.12   1
   2  22   8   59.82    5.10   1
   2  22   8   73.63   12.29   1
   2  22   9   85.62    6.58   1
   2  22   9   73.67    5.30   1
   2  22   9   72.23   12.93   1
   2  23   0   84.31    5.27   1
   2  23   0   89.02    5.86   1
   2  23   0   90.25   23.36   1
   2  23   1   46.98    7.55   1
   2  23   1   33.77   10.84   1
   2  23   1   54.70    5.60   1
   2  23   2   68.07    7.99   1
   2  23   2   72.89    5.12   1
   2  23   2   75.32   11.83   1
   2  23   3   72.91    8.89   1
   2  23   3   72.87   14.13   1
   2  23   4    1.54    3.09   1
   2  23   4   -1.79   13.96   1
   2  23   4   -7.78    5.02   1
   2  23   4   -3.55   13.80   1
   2  23   5   -0.38    3.16   1
   2  23   5    4.25    3.26   1
   2  23   5  -14.56    9.34   1
   2  23   5   16.71   16.24   1
   2  23   6  -11.18   17.31   1
   2  23   6    8.80    9.14   1
   2  23   6    8.71    4.58   1
   2  23   6   15.27    5.34   1
   2  23   7   19.99   18.06   1
   2  23   7   40.94   13.56   1
   2  23   8    6.85    3.37   1
   2  23   8    4.97    3.98   1
   2  23   8   21.31    9.33   1
   2  24   0  793.54   25.50   1
   2  24   0  787.83   23.72   1
   2  24   1   35.02    7.68   1
   2  24   1   21.96   11.39   1
   2  24   2   32.01    3.67   1
   2  24   2   31.80    4.00   1
   2  24   2   35.75   12.35   1
   2  24   3   23.41    3.68   1
   2  24   3   17.65    4.04   1
   2  24   3   16.80   10.41   1
   2  24   3   12.48   12.35   1
   2  24   4   19.05    3.73   1
   2  24   4   21.81   10.59   1
   2  24   4   23.25    3.88   1
   2  24   4   11.31   10.14   1
   2  24   5  248.37   16.39   1
   2  24   5  218.37    9.00   1
   2  24   6  185.50   21.65   1
   2  24   6  152.99   17.15   1
   2  24   7   16.83    3.92   1
   2  24   7    1.51   19.30   1
   2  24   7   17.27    4.05   1
   2  24   7    8.14   10.37   1
   2  24   8   18.02    4.80   1
   2  24   8   16.09   11.16   1
   2  24   8   19.53    5.07   1
   2  25   0    4.53    3.40   1
   2  25   0    5.33    7.03   1
   2  25   0   -5.22   23.14   1
   2  25   1   52.17    8.63   1
   2  25   1   13.37   12.91   1
   2  25   1   42.29    5.74   1
   2  25   2  115.45    7.05   1
   2  25   2  153.09   19.63   1
   2  25   3   16.00    3.58   1
   2  25   3   22.71    9.24   1
   2  25   3   30.91    5.78   1
   2  25   3    1.75   16.13   1
   2  25   4   21.94    5.16   1
   2  25   4   -2.56   12.05   1
   2  25   4    9.87    5.32   1
   2  25   4   22.71   15.18   1
   2  25   5   36.88    5.20   1
   2  25   5   50.71   12.66   1
   2  25   5   21.62   19.06   1
   2  25   6   14.85   20.32   1
   2  25   6   17.17    4.28   1
   2  25   6   -0.41   11.14   1
   2  25   6    1.70    5.35   1
   2  25   7  115.87   31.09   1
   2  25   7   60.93   17.17   1
   2  26   0   19.71    3.99   1
   2  26   0   11.90    3.73   1
   2  26   0   44.80   25.32   1
   2  26   0    8.71   10.97   1
   2  26   1   18.25   14.15   1
   2  26   1   -0.99    5.03   1
   2  26   1   -0.59   11.96   1
   2  26   2  160.10    7.60   1
   2  26   2  185.83   17.17   1
   2  26   2  161.73    8.79   1
   2  26   2  129.42   15.35   1
   2  26   3  139.14    7.05   1
   2  26   3  152.17   14.51   1
   2  26   3  135.59   16.36   1
   2  26   4  126.79   14.94   1
   2  26   4  107.04   14.46   1
   2  26   5    1.74   15.25   1
   2  26   5    7.88   12.48   1
   2  26   5   -4.54    5.34   1
   2  26   6    6.53    3.86   1
   2  26   6  -13.44   33.10   1
   2  26   6    6.26    6.77   1
   2  26   6   11.85   18.05   1
   2  27   0   14.62    8.84   1
   2  27   0   10.72    5.77   1
   2  27   1   33.45    9.63   1
   2  27   1   52.93    4.95   1
   2  27   1   60.75   31.25   1
   2  27   2  162.18    8.41   1
   2  27   2  130.23   13.20   1
   2  27   2  160.96    8.09   1
   2  27   3   43.05   15.89   1
   2  27   3   29.86   19.08   1
   2  27   4   44.43   16.95   1
   2  27   4   35.04    5.17   1
   2  27   4   38.14    5.98   1
   2  27   4  -15.01   19.43   1
   2  27   5   15.84   17.76   1
   2  27   5   17.85    5.38   1
   2  28   0   -0.38    4.67   1
   2  28   0   -2.04    9.87   1
   2  28   0   -6.24   28.96   1
   2  28   1    2.43    4.29   1
   2  28   1   17.35    9.60   1
   2  28   1    7.44    3.98   1
   2  28   1  -16.91   30.27   1
   2  28   2   84.52   13.35   1
   2  28   2   92.15   19.17   1
   2  28   2   80.56    8.90   1
   2  28   2   96.33    8.20   1
   2  28   3   20.18    5.50   1
   2  28   3   16.77   14.96   1
   2  28   3   -4.64   15.66   1
   2  29   0   22.80    5.44   1
   2  29   0   -1.90   10.64   1
   2  29   0   17.28    4.53   1
   3   0   0  640.50   17.68   1
   3   0   1 6127.54  148.99   1
   3   0   1 6543.41  158.87   1
   3   0   2    4.71    2.29   1
   3   0   3 6475.34  167.26   1
   3   0   3 7060.54  157.43   1
   3   1   0  157.45    6.18   1
   3   1   0  142.32    5.39   1
   3   1   1 3746.81   89.27   1
   3   1   2   60.06    3.32   1
   3   1   2   66.27    4.49   1
   3   1   3  861.88   19.57   1
   3   1   3  830.45   21.61   1
   3   1   4 1861.70   50.73   1
   3   1   4 1783.16   40.87   1
   3   2   0  553.05   15.01   1
   3   2   0  532.36   14.59   1
   3   2   1  161.91    5.57   1
   3   2   1  159.87    5.44   1
   3   2   2  747.31   18.38   1
   3   2   2  743.34   18.33   1
   3   2   2  714.04   16.72   1
   3   2   3   16.64    1.65   1
   3   2   3   18.98    1.67   1
   3   2   3   16.68    2.53   1
   3   2   4 1606.62   43.90   1
   3   2   4 1656.93   37.48   1
   3   2   5  570.20   13.87   1
   3   2   5  614.68   14.40   1
   3   3   0 2281.23   56.06   1
   3   3   0 2095.52   49.22   1
   3   3   1  482.85   13.07   1
   3   3   1  439.22   11.19   1
   3   3   1  454.97   12.95   1
   3   3   2 1139.81   26.46   1
   3   3   2 1126.69   29.86   1
   3   3   3 1008.74   26.30   1
   3   3   3 1004.34   24.00   1
   3   3   3  999.87   24.34   1
   3   3   4    1.41    1.29   1
   3   3   4   -0.41    1.99   1
   3   3   5  686.51   17.14   1
   3   3   5  646.01   15.69   1
   3   3   6   55.87    1.99   1
   3   3   6   65.87    2.20   1
   3   4   0  584.49   14.64   1
   3   4   0  593.56   16.01   1
   3   4   1 2977.01   69.99   1
   3   4   1 3208.09   73.33   1
   3   4   1 2995.43   74.64   1
   3   4   1 3076.73   78.55   1
   3   4   2  747.69   18.34   1
   3   4   2  712.43   17.21   1
   3   4   2  762.23   20.65   1
   3   4   3    7.19    1.32   1
   3   4   3    8.43    1.29   1
   3   4   3    5.51    2.73   1
   3   4   4  710.22   19.78   1
   3   4   4  757.50   17.99   1
   3   4   6 4110.14   98.30   1
   3   4   7 1909.05   44.92   1
   3   5   0   13.57    4.12   1
   3   5   0   12.75    2.52   1
   3   5   0   10.80    6.84   1
   3   5   0   13.13    3.34   1
   3   5   1 1979.56   50.98   1
   3   5   1 2180.05   50.93   1
   3   5   2  228.69    7.45   1
   3   5   2  219.68    7.29   1
   3   5   2  244.00    6.63   1
   3   5   3 1794.73   41.10   1
   3   5   3 1913.77   47.06   1
   3   5   3 1815.86   47.21   1
   3   5   4 1049.27   28.55   1
   3   5   4 1050.55   29.08   1
   3   5   5  389.81   10.75   1
   3   5   6  720.52   17.89   1
   3   5   7  224.90    6.33   1
   3   5   8   26.20    2.38   1
   3   5   9  388.07   10.18   1
   3   6   0  648.50   16.08   1
   3   6   0  692.59   20.49   1
   3   6   0  696.55   18.90   1
   3   6   1 5800.64  136.96   1
   3   6   1 5527.21  139.76   1
   3   6   1 5444.48  128.65   1
   3   6   2  241.03    7.49   1
   3   6   2  251.47    7.03   1
   3   6   2  233.54    8.10   1
   3   6   3 3371.74   76.78   1
   3   6   3 3355.85   82.60   1
   3   6   3 3462.30   89.53   1
   3   6   4  243.92    7.41   1
   3   6   4  235.45    6.44   1
   3   6   4  239.33    7.07   1
   3   6   5 6022.03  132.81   1
   3   6   5 6327.94  160.51   1
   3   6   5 6074.09  161.75   1
   3   6   6  113.57    3.56   1
   3   6   7  193.75    5.71   1
   3   6   7  169.80    7.84   1
   3   6   8  192.20    6.08   1
   3   6   8  183.88    7.84   1
   3   6   9  275.92    7.99   1
   3   6   9  279.34   10.04   1
   3   6  10   42.81    3.01   1
   3   7   0 1269.88   33.94   1
   3   7   0 1251.75   30.35   1
   3   7   1  463.53   12.03   1
   3   7   1  469.96   13.16   1
   3   7   1  462.40   14.50   1
   3   7   2 1369.79   32.98   1
   3   7   2 1429.56   37.65   1
   3   7   2 1383.45   34.56   1
   3   7   3  549.03   14.16   1
   3   7   3  530.93   14.80   1
   3   7   3  564.05   14.17   1
   3   7   4 1307.81   36.07   1
   3   7   4 1383.32   31.73   1
   3   7   4 1315.15   35.75   1
   3   7   5  742.43   17.29   1
   3   7   5  720.76   19.83   1
   3   7   5  719.31   20.14   1
   3   7   6  510.00   15.85   1
   3   7   6  483.82   11.48   1
   3   7   6  483.71   12.95   1
   3   7   7 1622.41   39.75   1
   3   7   7 1625.87   44.26   1
   3   7   8   -0.93    2.34   1
   3   7   8    0.83    6.18   1
   3   7   9    4.02    2.79   1
   3   7   9   -1.53    5.97   1
   3   7  10  636.36   17.28   1
   3   7  10  729.46   21.78   1
   3   7  11 1368.61   36.93   1
   3   7  11 1788.81   56.48   1
   3   8   0 2519.72   62.95   1
   3   8   0 2621.31   63.09   1
   3   8   0 2578.14   66.82   1
   3   8   1 2133.50   52.33   1
   3   8   1 2300.02   56.67   1
   3   8   1 2233.39   58.27   1
   3   8   2 2305.34   57.37   1
   3   8   2 2277.17   54.49   1
   3   8   2 2379.96   61.74   1
   3   8   3   17.94    2.31   1
   3   8   3   19.54    2.38   1
   3   8   4  258.73   11.26   1
   3   8   4  266.20    8.41   1
   3   8   5 1937.99   52.80   1
   3   8   5 1784.82   49.43   1
   3   8   6  690.37   18.54   1
   3   8   6  686.51   15.95   1
   3   8   6  678.56   21.35   1
   3   8   7  161.23    4.42   1
   3   8   7  167.92    5.11   1
   3   8   8  577.26   15.48   1
   3   8   9  250.45    8.42   1
   3   8   9  265.81   10.69   1
   3   8  10   73.53    4.33   1
   3   8  10   79.99    8.18   1
   3   8  11    6.98    2.74   1
   3   8  11   14.15    6.64   1
   3   8  12  480.39   14.84   1
   3   8  12  711.37   24.75   1
   3   9   0  703.82   18.09   1
   3   9   0  672.08   19.41   1
   3   9   1  894.72   23.44   1
   3   9   1  887.29   24.82   1
   3   9   2 1409.87   34.70   1
   3   9   2 1435.52   37.92   1
   3   9   3 1705.07   45.05   1
   3   9   3 1571.56   37.75   1
   3   9   3 1568.52   39.71   1
   3   9   4  739.68   20.56   1
   3   9   4  697.37   19.77   1
   3   9   4  682.61   16.72   1
   3   9   5    4.01    2.07   1
   3   9   5   -4.96    6.86   1
   3   9   6  111.22    8.01   1
   3   9   6  102.59    3.55   1
   3   9   6  106.51    6.00   1
   3   9   6  107.32    4.32   1
   3   9   7   -2.71    1.57   1
   3   9   7   -8.12    3.80   1
   3   9   8   42.81    2.15   1
   3   9   8   40.66    3.07   1
   3   9   9  193.75    7.23   1
   3   9   9  139.60    7.43   1
   3   9  10  881.17   25.18   1
   3   9  11   47.65    4.47   1
   3   9  11   16.65    6.87   1
   3   9  12  132.01    9.27   1
   3   9  13   -7.47    3.25   1
   3   9  13   -3.19    5.69   1
   3  10   0    8.24    3.62   1
   3  10   0    5.49    2.70   1
   3  10   0   -0.95    4.14   1
   3  10   1 1535.01   39.12   1
   3  10   1 1604.80   40.67   1
   3  10   1 1673.88   44.61   1
   3  10   2  701.35   18.29   1
   3  10   2  723.95   20.07   1
   3  10   2  744.92   19.42   1
   3  10   3  595.04   15.46   1
   3  10   3  567.85   15.15   1
   3  10   3  610.68   17.29   1
   3  10   4   78.25    3.65   1
   3  10   4   74.34    4.12   1
   3  10   4   84.26    4.33   1
   3  10   4   79.53   13.33   1
   3  10   5   24.87    1.93   1
   3  10   5   23.17    2.32   1
   3  10   5   17.23    7.80   1
   3  10   5   15.25    3.32   1
   3  10   6    5.23    4.24   1
   3  10   6    8.00    5.66   1
   3  10   7  429.63   10.73   1
   3  10   7  441.98   14.62   1
   3  10   8    7.31    1.88   1
   3  10   8    3.08    1.72   1
   3  10   8    4.69    2.49   1
   3  10   8    9.84    5.66   1
   3  10   9   24.88    3.04   1
   3  10   9   31.13    6.00   1
   3  10  10   39.04    4.52   1
   3  10  10   47.80    5.14   1
   3  10  11   19.83    4.46   1
   3  10  11   14.86    5.64   1
   3  10  12   33.25    4.62   1
   3  10  12   72.24   10.18   1
   3  10  13   17.81    5.67   1
   3  10  13   14.37    8.78   1
   3  11   0  731.25   20.40   1
   3  11   0  691.73   18.29   1
   3  11   0  735.25   21.67   1
   3  11   1   28.15    4.01   1
   3  11   1   31.42    3.52   1
   3  11   2  155.45    5.84   1
   3  11   2  148.08    5.08   1
   3  11   3  202.52   12.72   1
   3  11   3  231.22    7.61   1
   3  11   3  234.34    8.18   1
   3  11   4 1329.20   32.63   1
   3  11   4 1322.11   36.00   1
   3  11   4 1373.08   37.84   1
   3  11   4 1408.86   42.88   1
   3  11   5   42.71    3.39   1
   3  11   5   50.60    3.00   1
   3  11   6  544.27   17.00   1
   3  11   6  519.13   17.05   1
   3  11   6  486.08   12.51   1
   3  11   6  512.35   15.11   1
   3  11   7   78.64    3.45   1
   3  11   7   79.02    7.51   1
   3  11   8  172.26    8.34   1
   3  11   8  156.93    4.77   1
   3  11   8  151.10    5.72   1
   3  11   9  142.53    7.65   1
   3  11   9  136.44    4.92   1
   3  11   9  157.85    6.52   1
   3  11  10   22.66    3.41   1
   3  11  10   34.45    6.90   1
   3  11  11  496.80   16.55   1
   3  11  11  406.10   15.17   1
   3  11  12  118.86    6.44   1
   3  11  12   71.10   10.67   1
   3  12   0  413.75   12.86   1
   3  12   0  399.41   11.44   1
   3  12   0  404.42   12.93   1
   3  12   1   36.03    3.96   1
   3  12   1   30.11    2.67   1
   3  12   1   18.74    9.06   1
   3  12   1   21.70    4.89   1
   3  12   2 2239.04   58.64   1
   3  12   2 2253.63   56.86   1
   3  12   2 2199.60   55.49   1
   3  12   3  110.37    4.85   1
   3  12   3  155.11   14.70   1
   3  12   4 1102.30   30.34   1
   3  12   4 1069.89   29.80   1
   3  12   4 1131.79   28.56   1
   3  12   5   45.44    2.63   1
   3  12   5   40.11    3.56   1
   3  12   5   48.66    6.30   1
   3  12   6   68.30    4.86   1
   3  12   6   72.58    3.68   1
   3  12   6   69.97    6.28   1
   3  12   6   66.74    3.32   1
   3  12   7  294.97    8.15   1
   3  12   7  307.81   12.28   1
   3  12   7  292.93    9.36   1
   3  12   8   76.69    3.26   1
   3  12   8   68.11    4.19   1
   3  12   8   74.92    8.48   1
   3  12   9   22.88    3.34   1
   3  12   9   25.40    3.24   1
   3  12   9   16.34    7.76   1
   3  12  10 1489.00   40.37   1
   3  12  10 1432.03   42.89   1
   3  12  11   40.10    4.77   1
   3  12  11   53.10    8.39   1
   3  12  12    7.48    5.89   1
   3  12  12   -6.46    8.05   1
   3  13   0  659.95   18.90   1
   3  13   0  657.11   19.22   1
   3  13   0  663.02   18.07   1
   3  13   1  565.38   16.29   1
   3  13   1  540.11   14.94   1
   3  13   1  556.89   16.38   1
   3  13   1  516.83   20.33   1
   3  13   2    1.56    2.55   1
   3  13   2    9.91    4.23   1
   3  13   2   -6.35   13.88   1
   3  13   3  252.06    8.10   1
   3  13   3  254.91    8.47   1
   3  13   3  275.59   14.57   1
   3  13   3  266.97    8.57   1
   3  13   4   -0.98    3.15   1
   3  13   4   -1.04    4.61   1
   3  13   4    7.80   11.71   1
   3  13   5   16.67    2.16   1
   3  13   5   13.42    3.61   1
   3  13   5   15.89    2.98   1
   3  13   5    6.93    8.34   1
   3  13   6  261.94    8.71   1
   3  13   6  277.40   11.17   1
   3  13   6  280.96   13.21   1
   3  13   7   61.61    3.48   1
   3  13   7   70.11    7.24   1
   3  13   8  266.15    8.54   1
   3  13   8  276.48    8.03   1
   3  13   8  256.35   12.80   1
   3  13   9   66.50    3.13   1
   3  13   9   62.96    4.93   1
   3  13   9   57.08    6.72   1
   3  13  10  150.11    6.00   1
   3  13  10  177.25   11.53   1
   3  13  11  438.83   15.17   1
   3  13  11  289.57    8.61   1
   3  13  12    2.22    5.99   1
   3  13  12   27.15    7.09   1
   3  14   0    7.41    2.80   1
   3  14   0    7.10    2.61   1
   3  14   0   16.28    3.76   1
   3  14   1 2340.38   61.26   1
   3  14   1 2431.92   64.08   1
   3  14   1 2362.76   60.38   1
   3  14   1 2484.59   75.65   1
   3  14   2  239.45   14.13   1
   3  14   2  223.87    8.50   1
   3  14   3   54.99    4.17   1
   3  14   3   55.86    4.15   1
   3  14   3   65.31   16.16   1
   3  14   4 3336.04   83.85   1
   3  14   4 3341.42   88.50   1
   3  14   4 3522.24   94.73   1
   3  14   4 3418.81   96.78   1
   3  14   5 2627.83   66.07   1
   3  14   5 2820.34   78.01   1
   3  14   5 2713.42   77.23   1
   3  14   5 2708.51   76.24   1
   3  14   6  655.74   17.51   1
   3  14   6  670.15   21.58   1
   3  14   6  676.58   20.14   1
   3  14   6  694.78   23.17   1
   3  14   7  392.60   11.01   1
   3  14   7  410.19   12.97   1
   3  14   7  390.55   16.49   1
   3  14   8   84.19    4.20   1
   3  14   8   85.12    7.53   1
   3  14   8   77.37    3.60   1
   3  14   9  266.24    9.08   1
   3  14   9  291.57   12.93   1
   3  14  10  275.18    8.34   1
   3  14  10  285.11   10.04   1
   3  14  10  289.53   11.10   1
   3  14  10  259.72   14.29   1
   3  14  11   43.35    4.31   1
   3  14  11   45.31   10.19   1
   3  14  12   52.17    8.81   1
   3  14  12   51.43   11.36   1
   3  15   0  804.97   21.89   1
   3  15   0  857.34   24.37   1
   3  15   0  829.46   30.53   1
   3  15   0  817.73   23.62   1
   3  15   1   10.26    2.89   1
   3  15   1    5.19    2.98   1
   3  15   1   11.16   12.07   1
   3  15   1    5.07    4.88   1
   3  15   2  104.82    4.90   1
   3  15   2   98.93    6.00   1
   3  15   2  108.36   17.55   1
   3  15   3   76.30    5.43   1
   3  15   3   71.00    4.70   1
   3  15   4  103.03    4.82   1
   3  15   4  105.02    7.79   1
   3  15   4   97.91    5.57   1
   3  15   5  580.39   17.44   1
   3  15   5  577.58   20.57   1
   3  15   5  602.19   19.76   1
   3  15   6  155.93    8.12   1
   3  15   6  162.83    6.39   1
   3  15   6  150.45    9.99   1
   3  15   7  527.13   14.71   1
   3  15   7  524.62   21.23   1
   3  15   7  574.42   21.51   1
   3  15   8   43.20    7.01   1
   3  15   8   48.06    3.15   1
   3  15   9  105.67    5.31   1
   3  15   9   98.49    4.18   1
   3  15  10  291.34   13.60   1
   3  15  10  281.85    8.75   1
   3  15  10  253.95   10.05   1
   3  15  10  264.02   10.55   1
   3  15  11  135.15    6.75   1
   3  15  11  136.37    9.37   1
   3  15  11  148.73   13.20   1
   3  16   0  144.11    6.35   1
   3  16   0  147.34    6.03   1
   3  16   0  154.31    7.11   1
   3  16   0  142.26   19.35   1
   3  16   1 1879.99   50.78   1
   3  16   1 1830.60   47.46   1
   3  16   1 1948.88   61.80   1
   3  16   2  947.76   33.37   1
   3  16   2  946.13   26.41   1
   3  16   2 1025.28   28.64   1
   3  16   3 1703.96   44.59   1
   3  16   3 1603.75   43.41   1
   3  16   3 1645.45   43.88   1
   3  16   4   26.41    3.51   1
   3  16   4   31.07    5.11   1
   3  16   4   21.20    3.24   1
   3  16   4   23.22    6.80   1
   3  16   5   46.67    5.48   1
   3  16   5   24.57    7.26   1
   3  16   5   44.54    4.38   1
   3  16   6  167.56    6.10   1
   3  16   6  180.12    9.56   1
   3  16   6  191.47   11.63   1
   3  16   6  173.33    7.41   1
   3  16   7   25.49    2.66   1
   3  16   7   12.81   12.30   1
   3  16   7   22.99    4.07   1
   3  16   7   13.48   10.59   1
   3  16   8   71.99    8.51   1
   3  16   8   63.17    3.74   1
   3  16   8   67.82    4.72   1
   3  16   9    7.80    1.87   1
   3  16   9   -6.24    7.27   1
   3  16   9    8.75    4.42   1
   3  16  10    0.15    3.78   1
   3  16  10  -10.88    7.62   1
   3  16  10    0.92    2.55   1
   3  16  10    6.65    5.61   1
   3  16  11   -2.52    2.43   1
   3  16  11   -0.82    4.15   1
   3  16  11  -17.12    8.46   1
   3  16  11   -0.29   11.80   1
   3  17   0 2461.81   65.39   1
   3  17   0 2458.92   63.84   1
   3  17   1   14.88    3.86   1
   3  17   1   10.54    4.80   1
   3  17   1   16.74   20.00   1
   3  17   2  104.46    5.08   1
   3  17   2  131.63   14.91   1
   3  17   2  112.16    6.71   1
   3  17   2  111.23    6.72   1
   3  17   3   14.39    4.93   1
   3  17   3   24.09   13.79   1
   3  17   3    6.85    4.71   1
   3  17   3    7.30    4.66   1
   3  17   4  153.24    7.85   1
   3  17   4  149.84    6.08   1
   3  17   4  175.45   11.34   1
   3  17   4  158.98    7.05   1
   3  17   5   -0.00    2.74   1
   3  17   5   11.17    5.09   1
   3  17   5    1.88    3.20   1
   3  17   5   -3.14    7.59   1
   3  17   6   70.11    7.44   1
   3  17   6   68.27    9.39   1
   3  17   6   70.33    4.63   1
   3  17   6   67.06    5.37   1
   3  17   7  335.86   16.49   1
   3  17   7  330.93   10.51   1
   3  17   7  359.01   17.66   1
   3  17   8  218.81    7.40   1
   3  17   8  228.95   12.59   1
   3  17   9    7.08    3.66   1
   3  17   9   -4.24    7.93   1
   3  17   9    6.91    3.12   1
   3  17  10   14.81    4.69   1
   3  17  10   12.83    4.70   1
   3  17  10    7.14    2.81   1
   3  17  10   18.91    8.34   1
   3  17  11  121.32    5.41   1
   3  17  11  137.20   10.89   1
   3  18   0  117.33    5.85   1
   3  18   0  122.75   16.30   1
   3  18   1  344.47   11.63   1
   3  18   1  353.75   11.88   1
   3  18   1  317.57   25.23   1
   3  18   2    8.16    3.58   1
   3  18   2   15.24   14.79   1
   3  18   2    9.87    5.74   1
   3  18   2    8.97    5.20   1
   3  18   3   11.43    5.59   1
   3  18   3   18.95    3.64   1
   3  18   3   11.43   14.66   1
   3  18   4   41.71    3.59   1
   3  18   4   19.38    8.85   1
   3  18   4   38.02    4.82   1
   3  18   4   46.19    7.81   1
   3  18   5   36.59    3.57   1
   3  18   5   30.67    8.57   1
   3  18   5   44.61    8.87   1
   3  18   5   48.18    5.31   1
   3  18   6   53.31    8.25   1
   3  18   6   40.31    9.49   1
   3  18   6   34.92    4.35   1
   3  18   7   10.49    3.69   1
   3  18   7    8.23   15.19   1
   3  18   7    8.13   12.30   1
   3  18   8   -2.37    2.37   1
   3  18   8    0.47    2.79   1
   3  18   9   88.38    5.45   1
   3  18   9   83.67   10.14   1
   3  18  10  259.62   10.60   1
   3  18  10  265.08    9.18   1
   3  19   0   13.11    3.65   1
   3  19   0   23.09    4.00   1
   3  19   0   31.58   15.66   1
   3  19   0   11.77    5.57   1
   3  19   1 1434.59   40.59   1
   3  19   1 1414.68   39.08   1
   3  19   1 1447.90   38.85   1
   3  19   2  112.05    6.01   1
   3  19   2   98.06    5.52   1
   3  19   3   34.02    3.91   1
   3  19   3   34.97    3.88   1
   3  19   3   17.72   15.91   1
   3  19   3   35.90    8.88   1
   3  19   4   98.25    5.26   1
   3  19   4  111.01    7.60   1
   3  19   4   80.48   10.76   1
   3  19   5   -5.67    3.09   1
   3  19   5    9.18    6.89   1
   3  19   5   -3.91    3.70   1
   3  19   5   -7.47    9.26   1
   3  19   6   65.86    8.45   1
   3  19   6   71.03    4.83   1
   3  19   6   70.35   11.03   1
   3  19   6   79.53    5.22   1
   3  19   7  111.27   11.74   1
   3  19   7  125.92    6.11   1
   3  19   7  125.26   17.89   1
   3  19   8   42.40    3.65   1
   3  19   8   35.58    4.08   1
   3  19   8   28.40   13.51   1
   3  19   9   56.08    4.75   1
   3  19   9   57.88    6.19   1
   3  19   9   28.17   13.81   1
   3  19  10   -6.70    3.99   1
   3  19  10   -6.11    7.01   1
   3  19  10   -2.83   15.02   1
   3  20   0  271.60   10.30   1
   3  20   0  269.74    9.81   1
   3  20   0  284.93   11.02   1
   3  20   1   81.87    5.25   1
   3  20   1   88.85    5.76   1
   3  20   1  110.36   17.20   1
   3  20   1   93.58    7.33   1
   3  20   2    9.76    5.81   1
   3  20   2    9.32    3.61   1
   3  20   2   -3.07   16.73   1
   3  20   3  392.24   12.99   1
   3  20   3  409.93   14.90   1
   3  20   4   81.53    5.06   1
   3  20   4   83.21    6.52   1
   3  20   5  559.46   20.43   1
   3  20   5  522.60   22.00   1
   3  20   5  550.48   17.61   1
   3  20   6   25.99    8.83   1
   3  20   6   21.17    4.53   1
   3  20   6   11.37    5.36   1
   3  20   6   -2.03   14.78   1
   3  20   7   60.99   11.07   1
   3  20   7   69.88   18.52   1
   3  20   7   57.49    5.64   1
   3  20   8  187.47    7.85   1
   3  20   8  175.04   14.54   1
   3  20   8  203.07    8.12   1
   3  20   9   15.50    4.16   1
   3  20   9   17.11    5.67   1
   3  20   9    0.37   11.31   1
   3  21   0   75.65    5.41   1
   3  21   0   77.34    5.38   1
   3  21   0   97.48   19.42   1
   3  21   0   92.51    6.71   1
   3  21   1   17.85    3.80   1
   3  21   1   11.90    3.98   1
   3  21   1   -9.34   16.82   1
   3  21   1   25.73    6.86   1
   3  21   2  243.14    9.45   1
   3  21   2  247.97    9.30   1
   3  21   2  285.68   21.74   1
   3  21   3   63.13    5.03   1
   3  21   3   69.98    7.44   1
   3  21   3   56.50   18.08   1
   3  21   3   58.00    5.34   1
   3  21   4  113.89    8.40   1
   3  21   4  115.16   13.20   1
   3  21   4  120.13    7.18   1
   3  21   5   15.93    3.59   1
   3  21   5   27.69    8.24   1
   3  21   5   16.01    4.25   1
   3  21   5   -1.09   10.56   1
   3  21   6  154.41    7.18   1
   3  21   6  124.79   12.58   1
   3  21   6  149.76   15.18   1
   3  21   7  417.55   14.29   1
   3  21   7  426.46   13.92   1
   3  21   8  236.36    9.38   1
   3  21   8  160.00   15.20   1
   3  21   9   22.82    6.34   1
   3  22   0  114.60    6.59   1
   3  22   0  140.54   21.31   1
   3  22   0  125.29    7.75   1
   3  22   1  193.01    8.67   1
   3  22   1  171.22    9.68   1
   3  22   1  186.37   28.99   1
   3  22   2   11.08    6.84   1
   3  22   2    7.87    3.47   1
   3  22   2   10.06   18.91   1
   3  22   3   16.04    4.00   1
   3  22   3   27.56    6.85   1
   3  22   3   19.37    3.65   1
   3  22   3   22.72   19.17   1
   3  22   4   37.99    7.87   1
   3  22   4   32.02    4.37   1
   3  22   4    8.34   12.30   1
   3  22   4   35.57    5.76   1
   3  22   5  148.77    7.28   1
   3  22   5  108.09   17.41   1
   3  22   6   46.34    4.39   1
   3  22   6   63.52   11.77   1
   3  22   6   42.95    4.71   1
   3  22   6   58.32   11.66   1
   3  22   7   13.55    3.77   1
   3  22   7   11.70    3.71   1
   3  22   7   37.30   22.20   1
   3  22   7    9.22   17.20   1
   3  22   8   80.27    5.53   1
   3  22   8   73.54   18.69   1
   3  23   0  179.29    8.29   1
   3  23   0  174.80    8.80   1
   3  23   1  210.20   12.45   1
   3  23   1  198.44    9.09   1
   3  23   2   -4.78    4.16   1
   3  23   2  -14.16    8.13   1
   3  23   2   -9.53    3.90   1
   3  23   2   -4.81   20.98   1
   3  23   3   55.77    5.20   1
   3  23   3   80.15   11.10   1
   3  23   3   58.11   21.75   1
   3  23   4  -24.22    5.92   1
   3  23   4  -24.49   11.30   1
   3  23   4  -44.14   24.75   1
   3  23   5    6.93    3.96   1
   3  23   5   -8.18   12.92   1
   3  23   5   17.85   14.03   1
   3  23   6   16.27   11.78   1
   3  23   6   13.00   12.13   1
   3  23   6   18.76    6.18   1
   3  23   7   80.29   13.84   1
   3  23   7   78.56    6.64   1
   3  24   0   17.40    4.14   1
   3  24   0    9.21    5.83   1
   3  24   0   -3.37   21.65   1
   3  24   0   19.97    5.52   1
   3  24   1   15.43    4.92   1
   3  24   1   18.95    4.09   1
   3  24   1   28.36   22.02   1
   3  24   2    2.80    4.28   1
   3  24   2   -1.41    7.26   1
   3  24   2    0.73    5.13   1
   3  24   2   -7.63   29.90   1
   3  24   3    9.27    7.69   1
   3  24   3   25.78    6.58   1
   3  24   3    3.27   21.68   1
   3  24   4   15.67    4.54   1
   3  24   4   25.22    9.24   1
   3  24   4   22.57    4.75   1
   3  24   4    0.94   23.92   1
   3  24   5  284.82   20.12   1
   3  24   5  263.58   11.22   1
   3  24   5  263.17   11.46   1
   3  24   6   27.09    4.32   1
   3  24   6    2.29   23.57   1
   3  24   6   62.55   19.78   1
   3  25   0   40.76    5.10   1
   3  25   0   42.92    6.56   1
   3  25   0   27.79   24.58   1
   3  25   0   50.93    6.38   1
   3  25   1  139.28    8.37   1
   3  25   1  173.95   11.58   1
   3  25   1  154.11    7.58   1
   3  25   1  160.73   26.54   1
   3  25   2   45.91   23.79   1
   3  25   2   54.33   12.14   1
   3  25   3  209.79   12.99   1
   3  25   3  222.40    8.92   1
   3  25   3  249.84   27.76   1
   3  25   3  213.74   10.64   1
   3  25   4   60.38    6.02   1
   3  25   4   41.77   11.72   1
   3  25   4   79.33   26.14   1
   3  25   5    6.90    4.84   1
   3  25   5   -9.21    5.26   1
   3  25   5   27.91   18.83   1
   3  25   5  -17.87   29.77   1
   3  26   0   49.08    7.35   1
   3  26   0   58.42    5.41   1
   3  26   0   63.49   27.93   1
   3  26   1  104.16    7.90   1
   3  26   1  107.94   11.60   1
   3  26   1   89.65    6.14   1
   3  26   1   68.61   27.23   1
   3  26   2   34.81   24.73   1
   3  26   2   -3.19    7.44   1
   3  26   2    0.88   12.88   1
   3  26   3   30.79    5.79   1
   3  26   3   39.03   10.32   1
   3  26   3   46.94    4.70   1
   3  26   3   52.70   26.83   1
   3  26   4   -0.17    5.48   1
   3  26   4    2.93    7.07   1
   3  26   4  -21.94   17.88   1
   3  26   4  -18.33   38.90   1
   3  27   0   -4.06    6.99   1
   3  27   0  -12.82   10.06   1
   3  27   0   -8.62    4.14   1
   3  27   0  -13.69   39.74   1
   3  27   1   37.50   10.05   1
   3  27   1   40.77    4.84   1
   3  27   1   68.93   28.99   1
   3  27   1   38.96    9.55   1
   3  27   2   13.01    6.47   1
   3  27   2   19.57   10.50   1
   3  27   2   29.46   28.73   1
   3  27   3   -0.00    5.56   1
   3  27   3    1.89    4.47   1
   3  27   3   15.01   16.20   1
   3  27   3   -6.07   43.81   1
   3  28   0   19.71   11.66   1
   3  28   0    8.53   10.36   1
   4   0   0 1324.33   33.51   1
   4   0   0 1482.14   37.57   1
   4   0   1    0.39    2.80   1
   4   0   1   -3.66    4.09   1
   4   0   2 3127.51   71.64   1
   4   0   3   11.15    2.29   1
   4   0   4  512.74   13.48   1
   4   0   4  461.98   10.95   1
   4   1   0 3486.88   83.79   1
   4   1   0 3346.41   80.25   1
   4   1   1 1891.92   46.10   1
   4   1   1 1947.15   47.76   1
   4   1   2  430.60   11.16   1
   4   1   2  419.58   11.41   1
   4   1   3   41.58    2.14   1
   4   1   3   37.17    4.78   1
   4   1   3   37.32    2.94   1
   4   1   4 1652.50   38.42   1
   4   1   4 1596.74   35.93   1
   4   2   0  377.29   11.13   1
   4   2   0  398.11   12.26   1
   4   2   1 5946.42  134.26   1
   4   2   2   43.85    3.62   1
   4   2   2   36.82    5.91   1
   4   2   3 2791.02   62.75   1
   4   2   3 2765.98   69.57   1
   4   2   4  643.63   15.66   1
   4   2   4  667.43   17.59   1
   4   2   4  611.40   15.02   1
   4   2   5 1015.86   27.08   1
   4   3   0  984.15   24.33   1
   4   3   0  980.14   25.60   1
   4   3   1 5811.73  134.14   1
   4   3   1 6032.71  141.09   1
   4   3   1 5641.67  125.44   1
   4   3   2  590.96   15.16   1
   4   3   2  599.20   14.33   1
   4   3   2  626.55   16.19   1
   4   3   2  610.74   18.77   1
   4   3   3   86.26    3.61   1
   4   3   3   87.23    2.99   1
   4   3   3   77.39    4.67   1
   4   3   3   90.74    4.58   1
   4   3   4 2589.88   59.03   1
   4   3   4 2532.42   60.74   1
   4   3   4 2620.28   67.07   1
   4   3   5   23.21    1.41   1
   4   3   5   33.57    2.52   1
   4   4   039375.96  909.55   1
   4   4   1 6985.70  154.90   1
   4   4   2  787.80   20.18   1
   4   4   2  780.56   22.48   1
   4   4   2  793.26   20.56   1
   4   4   3  884.19   21.36   1
   4   4   3  830.62   20.12   1
   4   4   3  836.34   20.32   1
   4   4   4 1349.84   35.27   1
   4   4   4 1311.65   32.26   1
   4   4   4 1346.31   32.70   1
   4   4   5   65.98    2.59   1
   4   4   5   69.30    3.29   1
   4   4   6 1055.58   25.87   1
   4   4   6 1055.46   24.27   1
   4   5   0 5221.37  124.29   1
   4   5   0 5177.24  116.43   1
   4   5   1 5753.68  134.74   1
   4   5   1 5595.08  125.31   1
   4   5   2  839.23   21.38   1
   4   5   2  863.83   20.63   1
   4   5   2  901.48   25.04   1
   4   5   3  584.62   15.43   1
   4   5   3  555.31   13.92   1
   4   5   3  531.65   14.98   1
   4   5   4    7.53    1.99   1
   4   5   4    3.13    1.25   1
   4   5   4    7.07    2.70   1
   4   5   4    1.12    2.90   1
   4   5   5  110.95    3.93   1
   4   5   5  137.32    4.95   1
   4   5   6   65.77    2.43   1
   4   5   6   51.96    2.91   1
   4   5   7  202.76    5.55   1
   4   6   0 4116.37   97.16   1
   4   6   0 4266.73   96.46   1
   4   6   1 2802.28   71.59   1
   4   6   1 2952.59   72.34   1
   4   6   1 2806.77   65.98   1
   4   6   1 2862.12   65.31   1
   4   6   2 2101.66   54.25   1
   4   6   2 1986.10   50.32   1
   4   6   3  538.20   13.99   1
   4   6   3  543.62   15.77   1
   4   6   4  279.04    8.30   1
   4   6   4  266.70    7.22   1
   4   6   5  450.37   11.15   1
   4   6   5  469.46   13.13   1
   4   6   5  481.89   13.87   1
   4   6   5  501.46   15.40   1
   4   6   6  475.79   12.80   1
   4   6   6  540.46   15.92   1
   4   6   7   82.82    3.03   1
   4   6   7   83.63    3.68   1
   4   6   8   16.84    1.97   1
   4   6   8    9.26    1.88   1
   4   7   0   16.86    2.76   1
   4   7   0   14.62   13.02   1
   4   7   0   12.71    6.48   1
   4   7   1 2305.42   53.60   1
   4   7   1 2384.44   66.33   1
   4   7   1 2345.17   55.57   1
   4   7   1 2392.97   61.84   1
   4   7   2 1195.25   31.81   1
   4   7   2 1179.51   28.72   1
   4   7   3 1327.91   31.32   1
   4   7   3 1481.08   38.42   1
   4   7   4  475.84   13.40   1
   4   7   4  464.03   12.26   1
   4   7   5  318.04    9.37   1
   4   7   5  325.49    9.79   1
   4   7   6  154.03    4.97   1
   4   7   7  326.22    8.80   1
   4   7   8    6.38    1.95   1
   4   7   9   18.59    2.16   1
   4   7   9   21.96    2.26   1
   4   8   0  133.91    8.19   1
   4   8   0  160.16    9.56   1
   4   8   1  505.72   15.33   1
   4   8   1  535.84   13.69   1
   4   8   1  550.78   17.79   1
   4   8   2  638.54   16.54   1
   4   8   2  617.62   17.65   1
   4   8   3 1777.38   45.75   1
   4   8   3 1694.73   41.55   1
   4   8   4   48.97    3.14   1
   4   8   4   46.49    2.74   1
   4   8   5    7.09    2.21   1
   4   8   5    9.39    2.67   1
   4   8   5   10.67    2.32   1
   4   8   6  350.48   10.14   1
   4   8   6  346.09   10.51   1
   4   8   7   28.05    2.04   1
   4   8   8   14.98    2.30   1
   4   8   9  318.61    9.87   1
   4   8  10   60.73    3.05   1
   4   8  10   69.18    3.73   1
   4   9   0  817.91   22.19   1
   4   9   0  827.04   24.10   1
   4   9   1 1106.12   28.06   1
   4   9   1 1075.55   26.34   1
   4   9   1 1158.10   31.78   1
   4   9   2   11.71    3.44   1
   4   9   2   18.38    3.91   1
   4   9   3   30.34    4.04   1
   4   9   3   34.36    2.72   1
   4   9   3   37.04    4.47   1
   4   9   4 1289.72   34.46   1
   4   9   4 1226.36   29.17   1
   4   9   4 1298.69   33.35   1
   4   9   5   94.23    3.71   1
   4   9   5  104.77    4.04   1
   4   9   5  101.06    3.98   1
   4   9   6    9.18    3.81   1
   4   9   6   13.96    2.17   1
   4   9   7  888.96   23.51   1
   4   9   8  127.70    4.66   1
   4   9   9  395.11   11.98   1
   4   9  10   10.00    2.73   1
   4  10   0 2020.14   50.67   1
   4  10   0 1907.94   45.42   1
   4  10   0 2016.48   53.01   1
   4  10   1  126.73    6.02   1
   4  10   1  136.08    4.91   1
   4  10   2  150.92    7.15   1
   4  10   2  161.45    7.79   1
   4  10   3  137.74    5.58   1
   4  10   3  132.57    4.84   1
   4  10   4  676.56   18.88   1
   4  10   4  706.64   18.05   1
   4  10   5   23.24    3.31   1
   4  10   5   15.72    2.79   1
   4  10   6   99.44    4.12   1
   4  10   6  109.04    5.19   1
   4  10   7  527.25   14.74   1
   4  10   7  467.67   12.39   1
   4  10   8   64.89    3.01   1
   4  10   9  224.84    7.81   1
   4  10  10   -7.02    3.39   1
   4  10  11  188.66    7.47   1
   4  11   0  787.62   22.73   1
   4  11   0  804.51   22.44   1
   4  11   0  756.41   19.25   1
   4  11   1  363.75   11.46   1
   4  11   1  352.39    9.85   1
   4  11   1  374.37   12.23   1
   4  11   2   35.95    2.66   1
   4  11   2   35.08    3.59   1
   4  11   2   24.87    4.78   1
   4  11   3  262.36    7.72   1
   4  11   3  240.15    8.42   1
   4  11   4   -0.39    2.64   1
   4  11   4   -1.18    2.12   1
   4  11   4    1.76    2.64   1
   4  11   5    0.31    2.03   1
   4  11   5   -1.53    3.20   1
   4  11   6  433.16   11.78   1
   4  11   6  422.69   13.46   1
   4  11   7  368.71   10.28   1
   4  11   7  362.40   10.92   1
   4  11   8   22.77    2.71   1
   4  11   9  251.15    8.49   1
   4  11  10  104.87    5.85   1
   4  11  11  174.51    7.78   1
   4  12   0   36.21    4.21   1
   4  12   0   35.05    3.56   1
   4  12   0   47.20    6.44   1
   4  12   1 1531.07   38.54   1
   4  12   1 1653.87   44.06   1
   4  12   2   38.59    3.80   1
   4  12   2   42.29    2.92   1
   4  12   3  143.52    5.77   1
   4  12   3  144.64    5.79   1
   4  12   4  204.69    6.96   1
   4  12   4  189.15    7.67   1
   4  12   5  542.31   14.56   1
   4  12   5  528.17   16.10   1
   4  12   5  532.63   15.97   1
   4  12   6  182.23    6.23   1
   4  12   6  179.27    7.83   1
   4  12   6  183.85    6.83   1
   4  12   7  213.90    7.16   1
   4  12   7  247.42    7.89   1
   4  12   8   70.32    3.27   1
   4  12   8   72.29    4.00   1
   4  12   9    7.08    2.31   1
   4  12  10  132.85    6.99   1
   4  12  11   51.14    6.12   1
   4  13   0   -1.71    3.42   1
   4  13   0    4.90    4.25   1
   4  13   0    1.15    3.20   1
   4  13   1   47.57    4.41   1
   4  13   1   38.73    3.57   1
   4  13   2   70.86    5.86   1
   4  13   2   72.42    5.71   1
   4  13   3  181.55    6.25   1
   4  13   3  191.90    7.92   1
   4  13   4    9.31    2.97   1
   4  13   4    5.00    4.05   1
   4  13   4    5.30    4.95   1
   4  13   5    3.57    2.97   1
   4  13   5    4.03    2.88   1
   4  13   5    1.73    3.82   1
   4  13   6   70.24    6.18   1
   4  13   6   79.60    4.73   1
   4  13   7   58.58    4.03   1
   4  13   7   58.65    7.09   1
   4  13   7   56.06    4.13   1
   4  13   8  128.72    5.01   1
   4  13   8  166.91    6.20   1
   4  13   9  141.78    6.22   1
   4  13  10   80.00    6.54   1
   4  13  11    0.32    5.75   1
   4  14   0  695.40   18.29   1
   4  14   0  664.26   19.69   1
   4  14   1  296.01   10.29   1
   4  14   1  312.64   10.67   1
   4  14   2  542.38   15.55   1
   4  14   2  583.61   16.03   1
   4  14   2  540.40   15.92   1
   4  14   3    1.04    3.13   1
   4  14   3    7.58    5.02   1
   4  14   4 1262.52   31.65   1
   4  14   4 1293.41   34.21   1
   4  14   5  615.60   16.55   1
   4  14   5  653.29   19.86   1
   4  14   5  666.25   19.61   1
   4  14   6 1233.62   36.92   1
   4  14   6 1170.95   33.33   1
   4  14   7  661.48   17.92   1
   4  14   7  634.99   22.71   1
   4  14   8    7.04    3.30   1
   4  14   8   18.22    3.14   1
   4  14   9   43.85    3.40   1
   4  14   9   43.90    4.00   1
   4  14   9   34.71    4.27   1
   4  14  10   -0.03    5.46   1
   4  15   0  400.91   11.53   1
   4  15   0  434.86   14.21   1
   4  15   0  393.09   13.62   1
   4  15   1  344.30   11.49   1
   4  15   1  339.83   10.43   1
   4  15   1  372.28   12.20   1
   4  15   2  313.69   10.49   1
   4  15   2  308.83    9.71   1
   4  15   2  288.55    9.74   1
   4  15   3  146.16    6.43   1
   4  15   3  149.72    6.02   1
   4  15   3  154.75    6.56   1
   4  15   4 1388.46   36.88   1
   4  15   4 1364.55   37.06   1
   4  15   5  720.62   21.71   1
   4  15   5  686.17   19.94   1
   4  15   6   19.95    4.22   1
   4  15   6   20.54   11.27   1
   4  15   7  201.12   15.15   1
   4  15   7  157.73   11.18   1
   4  15   8   88.46   13.28   1
   4  15   8   81.31    4.67   1
   4  15   9  201.32   15.97   1
   4  15   9  223.50   10.97   1
   4  15  10    0.54    3.73   1
   4  16   0  112.41    6.32   1
   4  16   0  118.34    5.90   1
   4  16   1 1740.81   45.77   1
   4  16   1 1698.68   45.62   1
   4  16   2   67.22    5.99   1
   4  16   2   60.99    5.66   1
   4  16   3  672.77   18.96   1
   4  16   3  679.97   18.78   1
   4  16   3  682.79   19.71   1
   4  16   4  176.30    7.17   1
   4  16   4  166.46    8.64   1
   4  16   5  477.88   23.06   1
   4  16   5  446.74   15.36   1
   4  16   5  434.73   13.78   1
   4  16   6   61.28    4.90   1
   4  16   6   38.13   19.35   1
   4  16   7   16.73    6.96   1
   4  16   7    8.85    3.75   1
   4  16   8   13.03    2.54   1
   4  16   8    9.18    4.06   1
   4  16   8   12.58   19.01   1
   4  16   9    3.96    4.35   1
   4  16   9    8.93   19.52   1
   4  16  10    4.69    4.15   1
   4  16  10    7.34    5.77   1
   4  16  10   -2.44   13.75   1
   4  17   0  814.78   23.91   1
   4  17   0  873.40   23.33   1
   4  17   1  571.75   17.48   1
   4  17   1  547.03   16.67   1
   4  17   2  217.69    8.55   1
   4  17   2  201.83    7.74   1
   4  17   2  208.11    7.98   1
   4  17   3  607.88   17.92   1
   4  17   3  588.56   17.71   1
   4  17   4  220.24    8.38   1
   4  17   4  206.68   10.15   1
   4  17   4  240.31    9.43   1
   4  17   5  240.88    8.71   1
   4  17   5  239.95    8.59   1
   4  17   5  249.07   18.33   1
   4  17   6   53.62   15.50   1
   4  17   6   76.24    5.68   1
   4  17   7    2.89   15.09   1
   4  17   7   19.27    4.22   1
   4  17   7   23.83   13.13   1
   4  17   8  182.90   19.14   1
   4  17   8  175.29    7.64   1
   4  17   9    6.93    3.29   1
   4  17   9    1.01    4.15   1
   4  17   9    1.75   21.17   1
   4  18   0  701.40   19.42   1
   4  18   0  744.88   22.01   1
   4  18   1  568.00   17.67   1
   4  18   1  559.46   16.29   1
   4  18   2  363.38   12.51   1
   4  18   2  370.76   11.74   1
   4  18   2  374.34   12.29   1
   4  18   3  216.85    8.54   1
   4  18   3  206.71    8.47   1
   4  18   3  217.63   10.19   1
   4  18   4   20.37    5.97   1
   4  18   4   21.05   14.55   1
   4  18   4   27.55    5.74   1
   4  18   5  520.52   16.33   1
   4  18   5  524.81   18.36   1
   4  18   5  554.74   31.51   1
   4  18   6    0.98    3.78   1
   4  18   6    4.22    3.30   1
   4  18   6    3.78   15.41   1
   4  18   6  -12.26    9.82   1
   4  18   7  162.35   19.04   1
   4  18   7  101.04   15.40   1
   4  18   8  178.79   20.07   1
   4  18   8  153.72    7.32   1
   4  18   9    7.91    3.47   1
   4  18   9   17.42   17.79   1
   4  18   9    5.29    5.02   1
   4  19   0  224.43    9.67   1
   4  19   0  211.72    8.67   1
   4  19   1   45.27    5.66   1
   4  19   1   56.86    4.98   1
   4  19   1   47.77    5.90   1
   4  19   2  178.46    7.73   1
   4  19   2  154.68    7.53   1
   4  19   3  150.89    7.62   1
   4  19   3  127.14    6.31   1
   4  19   4    7.98    4.43   1
   4  19   4    2.13    5.24   1
   4  19   5  332.25   11.66   1
   4  19   5  349.15   13.56   1
   4  19   6  300.52   10.81   1
   4  19   6  319.89   23.14   1
   4  19   6  296.12   15.95   1
   4  19   7  487.20   25.09   1
   4  19   7  364.62   31.04   1
   4  19   8    3.03    5.19   1
   4  19   8   -1.98   25.87   1
   4  20   0   28.62    5.17   1
   4  20   0   27.35    4.26   1
   4  20   1   31.79    5.34   1
   4  20   1   40.96    4.50   1
   4  20   2  228.33    9.89   1
   4  20   2  216.00    9.35   1
   4  20   2  211.93    8.57   1
   4  20   3   43.59    5.49   1
   4  20   3   47.91    6.24   1
   4  20   3   41.26    4.82   1
   4  20   4  228.14   10.72   1
   4  20   4  213.97   11.69   1
   4  20   5  118.73   20.19   1
   4  20   5  155.49    8.68   1
   4  20   5  157.99    7.57   1
   4  20   6  300.59   15.42   1
   4  20   6  346.09   25.54   1
   4  20   7   42.32    6.56   1
   4  20   7   11.75   18.35   1
   4  20   7   49.98   28.52   1
   4  20   8    5.83    5.78   1
   4  20   8    9.36    3.54   1
   4  21   0   55.73    6.55   1
   4  21   0   70.61    5.52   1
   4  21   0   73.99    6.48   1
   4  21   1  118.51    6.37   1
   4  21   1  102.46    9.35   1
   4  21   1  111.26    8.03   1
   4  21   2    8.97    5.28   1
   4  21   2   16.82    6.23   1
   4  21   2   22.08    3.89   1
   4  21   3   73.23    7.37   1
   4  21   3   92.46    7.14   1
   4  21   4   53.86   18.22   1
   4  21   4   42.24    8.99   1
   4  21   5   70.21    8.36   1
   4  21   5   20.37   21.01   1
   4  21   6   25.65   10.18   1
   4  21   6   15.77   20.60   1
   4  21   6   29.35    7.22   1
   4  21   7   85.70    6.35   1
   4  21   7   54.75   31.29   1
   4  22   0   63.06    7.09   1
   4  22   0   39.23    5.67   1
   4  22   0   47.94    6.07   1
   4  22   1  178.79   10.99   1
   4  22   1  162.20   10.05   1
   4  22   2  102.11    7.84   1
   4  22   2   81.02    5.15   1
   4  22   3  105.82    9.08   1
   4  22   3  103.66    6.36   1
   4  22   3  107.60    9.09   1
   4  22   3  111.81   21.61   1
   4  22   4   50.94    6.00   1
   4  22   4   57.08    7.55   1
   4  22   4   56.23    5.11   1
   4  22   4   10.40   20.99   1
   4  22   5   -5.54    5.20   1
   4  22   5  -23.92   21.82   1
   4  22   5  -18.51   12.15   1
   4  22   6  119.71   24.10   1
   4  22   6   71.79   15.68   1
   4  23   0   80.26    6.39   1
   4  23   0   96.30    6.12   1
   4  23   1    8.16    6.25   1
   4  23   1   22.97    9.60   1
   4  23   1    0.48    5.24   1
   4  23   2   11.38    6.15   1
   4  23   2   -1.93    6.81   1
   4  23   2   -1.21    4.53   1
   4  23   3   -0.19    5.70   1
   4  23   3    6.24    6.91   1
   4  23   3   -2.29    4.57   1
   4  23   4   14.49    5.70   1
   4  23   4   19.52    7.79   1
   4  23   4   -3.24   21.72   1
   4  23   5   -0.93    9.58   1
   4  23   5    3.28    4.25   1
   4  23   5   -6.35   23.09   1
   4  23   6    9.12    4.57   1
   4  24   0   13.52    6.77   1
   4  24   0   23.71    4.93   1
   4  24   0    8.41    9.30   1
   4  24   1  171.48   10.35   1
   4  24   1  160.68   11.97   1
   4  24   2   -6.64    7.16   1
   4  24   2   -4.94    7.94   1
   4  24   3   -8.97    4.04   1
   4  24   3  -21.78   11.70   1
   4  24   4  322.59   13.30   1
   4  24   4  306.19   11.41   1
   4  24   4  318.46   17.64   1
   4  24   5   32.61    5.64   1
   4  25   0  100.64    9.30   1
   4  25   0  107.93    8.22   1
   4  25   1   -1.40    7.26   1
   4  25   1  -14.10   10.91   1
   4  25   1   -3.56    5.52   1
   4  25   2   18.33    7.17   1
   4  25   2   24.94    9.74   1
   4  25   2   19.66    7.53   1
   4  25   3   29.30    7.14   1
   4  25   3   30.54    5.55   1
   4  25   3   65.16   13.02   1
   4  26   0   64.92    9.06   1
   4  26   0   42.83   11.78   1
   4  26   1   -4.97    7.95   1
   4  26   1  -11.62   12.43   1
   4  26   2   58.01    6.69   1
   5   0   0  760.66   23.07   1
   5   0   1 1802.32   42.89   1
   5   0   2   -1.07    3.76   1
   5   0   3  278.23    7.97   1
   5   0   4    3.23    3.04   1
   5   0   4    0.29    1.96   1
   5   1   0 1585.98   39.43   1
   5   1   0 1571.99   39.40   1
   5   1   1   29.92    3.45   1
   5   1   1   32.81    4.77   1
   5   1   2   -2.40    2.58   1
   5   1   2    3.87    3.78   1
   5   1   3 1017.00   23.77   1
   5   1   3 1040.98   29.36   1
   5   1   4  125.50    5.81   1
   5   1   4  139.33    5.32   1
   5   1   4  123.17    4.58   1
   5   1   5 1417.07   37.95   1
   5   1   5 1397.36   33.49   1
   5   2   0 1746.74   42.15   1
   5   2   0 1777.46   44.64   1
   5   2   1  485.21   13.15   1
   5   2   1  469.76   13.74   1
   5   2   2 1071.32   25.11   1
   5   2   2 1074.67   26.68   1
   5   2   3  220.74    6.22   1
   5   2   3  202.37    6.91   1
   5   2   4  112.28    3.49   1
   5   2   4  111.42    4.54   1
   5   2   5   52.01    2.34   1
   5   3   0  790.11   21.26   1
   5   3   0  794.63   20.34   1
   5   3   1  390.62   11.04   1
   5   3   1  434.75   13.77   1
   5   3   2   74.44    8.17   1
   5   3   2   67.34    5.67   1
   5   3   3 2498.54   63.34   1
   5   3   3 2364.70   55.47   1
   5   3   4    1.37    1.22   1
   5   3   4    3.58    2.87   1
   5   3   5  293.65    8.43   1
   5   3   5  290.86    7.87   1
   5   4   0  109.70    7.28   1
   5   4   0  115.51    6.69   1
   5   4   0  124.62    7.02   1
   5   4   1 1911.39   46.74   1
   5   4   1 1934.99   46.89   1
   5   4   2   80.52    4.96   1
   5   4   2   78.69    9.11   1
   5   4   2   83.53    6.35   1
   5   4   3  577.81   16.39   1
   5   4   3  583.45   15.89   1
   5   4   3  537.99   13.50   1
   5   4   3  570.70   15.96   1
   5   4   4  111.19    3.47   1
   5   4   4  110.62    5.53   1
   5   4   5   88.79    3.35   1
   5   4   5   91.09    4.09   1
   5   4   6  610.88   15.76   1
   5   4   6  623.84   15.04   1
   5   5   0 1724.29   39.91   1
   5   5   0 2026.39   49.79   1
   5   5   1    0.29    6.81   1
   5   5   1   14.01    4.16   1
   5   5   1   -2.55    5.56   1
   5   5   1    8.04    3.37   1
   5   5   2  202.38    7.15   1
   5   5   2  221.72    8.68   1
   5   5   2  199.69    6.11   1
   5   5   2  216.52    8.60   1
   5   5   3  189.89    6.99   1
   5   5   3  178.98    6.49   1
   5   5   3  175.86    5.29   1
   5   5   4  285.88    8.74   1
   5   5   4  303.16    9.45   1
   5   5   4  272.29    7.26   1
   5   5   4  277.39    8.51   1
   5   5   5   55.89    3.46   1
   5   5   5   22.81    1.76   1
   5   5   6  479.31   12.90   1
   5   5   6  464.79   12.44   1
   5   6   0  758.08   18.75   1
   5   6   0  696.67   23.53   1
   5   6   0  712.36   19.77   1
   5   6   1  723.60   17.57   1
   5   6   1  776.84   23.32   1
   5   6   1  740.15   20.45   1
   5   6   2 1355.07   36.20   1
   5   6   2 1443.26   36.56   1
   5   6   3  794.56   20.58   1
   5   6   3  748.99   18.91   1
   5   6   3  758.75   20.79   1
   5   6   4   14.27    2.36   1
   5   6   4    7.70    2.58   1
   5   6   4   12.46    1.65   1
   5   6   4    3.17    3.70   1
   5   6   5   13.33    1.52   1
   5   6   5   16.79    2.28   1
   5   6   5   16.78    3.23   1
   5   6   6   56.34    2.39   1
   5   6   6   64.44    3.37   1
   5   6   7  104.92    3.38   1
   5   6   7  109.25    4.46   1
   5   7   0 2609.58   64.10   1
   5   7   0 2743.32   62.33   1
   5   7   0 2643.57   70.50   1
   5   7   1  133.00    4.58   1
   5   7   1  132.94    7.48   1
   5   7   1  139.66    6.88   1
   5   7   2   37.79    4.08   1
   5   7   2   49.57    2.63   1
   5   7   2   51.38    4.99   1
   5   7   2   36.27    4.52   1
   5   7   3 1608.57   41.09   1
   5   7   3 1658.59   41.77   1
   5   7   3 1589.07   39.13   1
   5   7   4    9.04    3.02   1
   5   7   4   17.39    3.10   1
   5   7   4   16.31    1.81   1
   5   7   4   11.37    3.39   1
   5   7   5  629.46   16.95   1
   5   7   5  670.58   18.70   1
   5   7   5  681.45   17.86   1
   5   7   6  394.82   11.30   1
   5   7   6  371.86   10.66   1
   5   7   7  365.56    9.93   1
   5   7   7  315.19    9.00   1
   5   7   8   66.50    2.90   1
   5   8   0 2815.87   68.47   1
   5   8   0 2855.47   64.96   1
   5   8   0 2829.86   74.25   1
   5   8   1    5.75    6.09   1
   5   8   1  -11.69    5.44   1
   5   8   1    4.39    5.06   1
   5   8   1    0.55    2.87   1
   5   8   2  945.98   26.04   1
   5   8   2  923.49   23.02   1
   5   8   2  892.78   24.59   1
   5   8   3  401.57   10.68   1
   5   8   3  376.29   11.58   1
   5   8   3  401.00   12.58   1
   5   8   4  306.91   10.19   1
   5   8   4  330.29    9.01   1
   5   8   4  342.54   10.34   1
   5   8   5  116.47    4.32   1
   5   8   5  134.12    5.17   1
   5   8   5  120.52    4.21   1
   5   8   5  131.94    6.42   1
   5   8   6  183.42    5.94   1
   5   8   6  204.01    7.58   1
   5   8   7   27.70    1.98   1
   5   8   7   24.56    3.30   1
   5   8   8  215.26    6.64   1
   5   9   0  523.08   16.50   1
   5   9   0  512.47   17.34   1
   5   9   1    0.42    3.49   1
   5   9   1   -1.20    6.31   1
   5   9   1    0.81    5.18   1
   5   9   2    9.74    1.93   1
   5   9   2   18.50    5.03   1
   5   9   2   -0.16    6.91   1
   5   9   3  403.25   11.97   1
   5   9   3  395.85   10.80   1
   5   9   3  418.29   12.90   1
   5   9   4  193.35    8.29   1
   5   9   4  198.82    7.08   1
   5   9   5  461.44   15.29   1
   5   9   5  434.88   12.52   1
   5   9   5  438.93   12.81   1
   5   9   6   16.15    2.18   1
   5   9   6   24.66    4.67   1
   5   9   7  419.65   11.86   1
   5   9   8   -3.10    1.87   1
   5   9   8    3.68    3.14   1
   5   9   9   26.44    3.03   1
   5   9   9   27.93    2.78   1
   5  10   0  263.54    8.00   1
   5  10   0  255.47   10.75   1
   5  10   0  286.39   12.21   1
   5  10   0  263.47   11.55   1
   5  10   1  401.96   13.89   1
   5  10   1  368.16   14.19   1
   5  10   1  381.91   10.98   1
   5  10   2   54.88    5.22   1
   5  10   2   60.54    3.65   1
   5  10   2   62.01    7.40   1
   5  10   2   71.64    8.30   1
   5  10   3   13.31    3.17   1
   5  10   3   10.70    3.64   1
   5  10   3   12.75    4.88   1
   5  10   3   10.62    2.58   1
   5  10   4  262.26    7.85   1
   5  10   4  275.17    9.03   1
   5  10   5  142.60    7.89   1
   5  10   5  130.15    5.01   1
   5  10   6  202.95    6.87   1
   5  10   6  195.78    7.06   1
   5  10   6  205.63   10.31   1
   5  10   7    6.28    3.22   1
   5  10   7    8.07    2.10   1
   5  10   8   -5.16    1.93   1
   5  10   8  -15.81    4.22   1
   5  10   9   66.31    3.92   1
   5  10   9   99.40    5.06   1
   5  11   0   67.32    6.45   1
   5  11   0   64.59    6.04   1
   5  11   0   72.34    6.33   1
   5  11   0   60.57    5.29   1
   5  11   1  438.81   13.80   1
   5  11   1  464.76   18.66   1
   5  11   1  446.39   12.43   1
   5  11   2   -7.67    4.93   1
   5  11   2    4.31    3.14   1
   5  11   3    0.30    4.10   1
   5  11   3   -2.80    4.43   1
   5  11   3    3.38    1.97   1
   5  11   4  431.39   12.05   1
   5  11   4  412.97   12.43   1
   5  11   5    9.79    2.43   1
   5  11   5   12.26    3.48   1
   5  11   5    4.54    2.94   1
   5  11   6  257.29    8.87   1
   5  11   6  230.79    8.21   1
   5  11   7    6.55    2.45   1
   5  11   8    2.35    3.29   1
   5  11   8  -12.05    2.18   1
   5  11   9   21.18    3.19   1
   5  11   9   27.07    4.90   1
   5  11  10   19.27    4.13   1
   5  11  10   18.62    3.43   1
   5  12   0 1051.49   29.82   1
   5  12   0  998.85   25.03   1
   5  12   1   47.06    5.78   1
   5  12   1   40.43    4.10   1
   5  12   2  405.40   13.78   1
   5  12   2  378.20   11.02   1
   5  12   2  378.76   13.33   1
   5  12   3  309.58   10.67   1
   5  12   3  345.75   11.63   1
   5  12   4  669.11   18.01   1
   5  12   4  668.49   18.70   1
   5  12   5  270.37    9.15   1
   5  12   5  258.34    8.83   1
   5  12   6  384.83   12.19   1
   5  12   6  387.24   12.74   1
   5  12   6  372.89   11.60   1
   5  12   7    9.09    3.28   1
   5  12   7    1.30    2.82   1
   5  12   8  217.17    7.21   1
   5  12   9    8.15    3.06   1
   5  12  10   10.50    4.06   1
   5  12  10   -1.25    6.18   1
   5  13   0   21.30    6.00   1
   5  13   0   29.15    3.33   1
   5  13   0   21.79    6.77   1
   5  13   1   27.65    4.01   1
   5  13   1   52.68    8.79   1
   5  13   2   12.14    4.86   1
   5  13   2    0.65    2.80   1
   5  13   2   -0.50    4.37   1
   5  13   3   76.55    7.24   1
   5  13   3   74.36    4.82   1
   5  13   4  240.95    9.29   1
   5  13   4  241.92    8.09   1
   5  13   4  232.63    8.50   1
   5  13   5   20.82    3.14   1
   5  13   5   13.18    2.85   1
   5  13   5   21.93    4.55   1
   5  13   6  583.03   17.05   1
   5  13   6  521.73   15.67   1
   5  13   7   22.23    2.97   1
   5  13   7   26.47    3.47   1
   5  13   8  226.26    7.52   1
   5  13   9   33.48    4.00   1
   5  14   0  419.16   11.76   1
   5  14   0  408.72   14.10   1
   5  14   0  414.61   15.34   1
   5  14   1  416.15   13.96   1
   5  14   1  406.86   11.61   1
   5  14   1  453.91   15.10   1
   5  14   2    0.08    4.79   1
   5  14   2   -5.24    6.76   1
   5  14   2    6.43    4.24   1
   5  14   3    5.40    4.55   1
   5  14   3    3.30    2.81   1
   5  14   3   -8.57    4.81   1
   5  14   4 1233.22   32.71   1
   5  14   4 1228.80   32.36   1
   5  14   5    0.70    3.21   1
   5  14   5   -1.73    4.26   1
   5  14   5  -11.71    4.08   1
   5  14   6  388.52   11.94   1
   5  14   6  368.73   12.27   1
   5  14   7  228.75    7.92   1
   5  14   7  210.51    8.21   1
   5  14   8   33.03    3.47   1
   5  14   8   38.47    3.43   1
   5  14   9   35.97    4.51   1
   5  15   0   72.82    6.70   1
   5  15   0   79.56    4.53   1
   5  15   0   78.12    8.04   1
   5  15   1  124.29    7.43   1
   5  15   1  121.92    5.43   1
   5  15   1  138.73    7.65   1
   5  15   2   79.36    6.16   1
   5  15   2   66.52    4.30   1
   5  15   2   69.62    5.94   1
   5  15   3   39.93    3.59   1
   5  15   3   26.91    6.43   1
   5  15   4   37.37    4.70   1
   5  15   4   33.81    4.19   1
   5  15   4   39.58    4.02   1
   5  15   5   72.53    7.07   1
   5  15   5   68.24    6.17   1
   5  15   6    2.41    3.26   1
   5  15   6    2.69    5.48   1
   5  15   7    2.74    2.65   1
   5  15   7    4.35    4.28   1
   5  15   7   -5.56    7.99   1
   5  15   8    1.62    3.64   1
   5  15   8    8.88    2.38   1
   5  15   9    9.05    4.04   1
   5  16   0    3.32    4.36   1
   5  16   0    5.83    4.79   1
   5  16   1  356.52   12.94   1
   5  16   1  373.15   11.35   1
   5  16   1  382.29   14.36   1
   5  16   2  886.83   25.22   1
   5  16   2  904.72   24.53   1
   5  16   2  978.74   27.49   1
   5  16   3  187.24    8.55   1
   5  16   3  187.31    8.24   1
   5  16   4   10.09    3.98   1
   5  16   4    5.15    3.22   1
   5  16   4    5.79    5.71   1
   5  16   5   -0.66    3.98   1
   5  16   5    3.66    3.10   1
   5  16   5   -3.55    5.48   1
   5  16   6   -2.92    4.70   1
   5  16   6   -1.78    2.50   1
   5  16   6    4.15    6.29   1
   5  16   7   13.77    6.71   1
   5  16   7    4.99    4.74   1
   5  16   7   18.41    4.13   1
   5  16   8   36.74    3.16   1
   5  16   8   16.20    4.34   1
   5  17   0   60.51    4.66   1
   5  17   0   66.40    5.68   1
   5  17   0   56.13    8.40   1
   5  17   1   -0.42    5.05   1
   5  17   1    7.09    3.59   1
   5  17   1    0.87    5.40   1
   5  17   2  181.33    8.71   1
   5  17   2  180.08    7.22   1
   5  17   2  187.76    8.90   1
   5  17   3    8.94    4.57   1
   5  17   3    7.74    5.11   1
   5  17   4   71.84    7.39   1
   5  17   4   88.97    7.26   1
   5  17   5   20.58    6.39   1
   5  17   5   24.24    4.54   1
   5  17   6   26.73    6.33   1
   5  17   6   28.47    6.08   1
   5  17   7  140.65    9.14   1
   5  17   7  196.44   15.35   1
   5  17   8    4.08    2.63   1
   5  18   0  160.90    9.03   1
   5  18   0  162.23    7.80   1
   5  18   0  150.59    8.69   1
   5  18   1  162.45    6.95   1
   5  18   1  156.08    7.68   1
   5  18   1  166.43   10.18   1
   5  18   2  281.87   11.33   1
   5  18   2  267.11   10.77   1
   5  18   3  174.64    8.79   1
   5  18   3  179.72    8.45   1
   5  18   4  129.31    8.64   1
   5  18   4  109.57    8.56   1
   5  18   4  137.54    6.37   1
   5  18   5   11.71    4.93   1
   5  18   5    3.90    2.95   1
   5  18   6   34.01    3.82   1
   5  18   6   36.96    6.95   1
   5  18   7    0.36    6.79   1
   5  18   7    8.20   14.94   1
   5  18   7    0.31    4.65   1
   5  19   0  403.05   15.09   1
   5  19   0  419.78   13.01   1
   5  19   1   -7.09    4.26   1
   5  19   1    0.52    5.52   1
   5  19   2   13.06    4.22   1
   5  19   2   19.23    7.22   1
   5  19   2    6.63    5.59   1
   5  19   3   79.59    8.03   1
   5  19   3   64.10    8.00   1
   5  19   3   69.40    6.64   1
   5  19   4   31.96    5.46   1
   5  19   4   41.65    8.59   1
   5  19   4   34.32    5.54   1
   5  19   5   19.48    5.57   1
   5  19   5    2.36    7.28   1
   5  19   6   22.49    3.70   1
   5  19   6   22.94    7.18   1
   5  19   6   43.82   10.97   1
   5  20   0    7.19    4.24   1
   5  20   0    5.21    3.82   1
   5  20   0   18.18    8.58   1
   5  20   1   71.61    6.06   1
   5  20   1   81.35    6.96   1
   5  20   2  -10.14    6.01   1
   5  20   2   -3.62    4.06   1
   5  20   3   51.02    6.09   1
   5  20   3   45.68    5.97   1
   5  20   3   50.77    4.76   1
   5  20   4   -5.40    5.19   1
   5  20   4   -3.87    8.70   1
   5  20   5   -2.67    6.84   1
   5  20   5    4.10    9.00   1
   5  20   6   -4.11    8.48   1
   5  20   6   16.63    7.37   1
   5  20   6   -2.90    5.35   1
   5  21   0   12.87    6.18   1
   5  21   0    4.47    3.73   1
   5  21   0   -1.27    6.30   1
   5  21   1   30.73    6.35   1
   5  21   1   37.65    5.11   1
   5  21   2  352.97   15.04   1
   5  21   2  401.87   14.82   1
   5  21   2  368.86   13.61   1
   5  21   3   12.35    7.74   1
   5  21   3   40.07    8.65   1
   5  21   4   64.28    7.53   1
   5  21   4   71.74    5.44   1
   5  21   5   35.28    6.10   1
   5  21   5   30.08    4.12   1
   5  22   0   85.49    8.35   1
   5  22   0  102.74    6.66   1
   5  22   0  107.27    6.70   1
   5  22   1    5.85    5.85   1
   5  22   1   17.67    4.75   1
   5  22   1   22.59    5.13   1
   5  22   2  -11.43    6.08   1
   5  22   2  -15.71    9.25   1
   5  22   2   -6.57    6.44   1
   5  22   3    4.93    5.64   1
   5  22   3    9.78    4.71   1
   5  22   3    1.51   10.04   1
   5  22   4   -3.44    5.73   1
   5  22   4   -9.91    7.37   1
   5  23   0  132.14    7.30   1
   5  23   0  140.13    9.99   1
   5  23   1  -12.02    6.69   1
   5  23   1   10.19    4.73   1
   5  23   2   30.77    6.96   1
   5  23   2   31.76    7.10   1
   5  23   2   18.99    7.10   1
   5  23   3   14.12    5.02   1
   5  23   3   25.52    9.86   1
   5  23   3   13.50   12.18   1
   5  24   0   12.12    7.10   1
   5  24   0   13.55    5.54   1
   5  24   0   19.61    5.34   1
   5  24   1    2.54    7.03   1
   5  24   1   -5.82    7.33   1
   5  24   1   -4.31    5.57   1
   6   0   1   24.37    5.35   1
[truncated: 27,046 more chars]
